# Supplementary material for: Cellular heterogeneity in the 16HBE14o − airway epithelial line impacts biological readouts
Source: Physiol Rep. 2023 Jun 3;11(11):e15700. doi: 10.14814/phy2.15700 (PMC10238858; doi:10.14814/phy2.15700)
Supplement: Supplementary file 2 — Table S2. [file PHY2-11-e15700-s001.xlsx]

## Sheet: Table S2 (DEGs, cutoff)
Table S2: DEGs of CFTR-high vs CFTR-low with a fold change ≥ 1.5 or ≤ −1.5, an adjusted p-value ≤ 0.01, and a basemean >30
	Gene	baseMean	log2FoldChange	lfcSE	stat	pvalue	padj	AH458_High_C4_1	AH459_High_C4_2	AH460_High_C4_3	AH461_High_C7_1	AH462_High_C7_2	AH463_High_C7_3	AH464_Down_C3_1	AH465_Down_C3_2	AH466_Down_C3_3	AH467_Down_C12_1	AH468_Down_C12_2	AH469_Down_C12_3
380	ZNF702P	33.8857	3.17836	0.650567	4.88553	1.03152e-06	4.62935e-05	2.96022	0	1.89176	17.2019	7.39844	10.8327	29.9464	13.992	20.609	116.583	97.934	87.2785
46	PCDHB2	188.198	2.55897	0.308785	8.28722	1.15929e-16	4.29794e-14	26.642	30.6049	25.5388	103.211	82.4397	59.0875	302.362	279.84	206.09	350.893	366.188	425.483
354	SYT13	36.1483	2.50955	0.503841	4.98083	6.3311e-07	3.05001e-05	19.7348	7.89804	26.4847	6.33753	4.22768	0	54.0967	82.0865	47.4008	38.8611	85.16	61.4917
138	H19	433.655	2.38144	0.37191	6.40327	1.5208e-10	1.86596e-08	93.7403	116.496	80.3999	218.192	206.099	123.099	1015.28	1056.86	1000.57	419.472	332.124	541.524
706	MXRA5	315.719	2.18777	0.532321	4.10987	3.95873e-05	0.000956264	67.0983	77.0059	69.9952	173.829	150.083	143.779	195.135	184.695	160.75	1072.11	689.796	804.351
811	ANXA6	1032.56	2.05109	0.519447	3.9486	7.86095e-05	0.00165099	400.616	458.086	499.425	344.037	339.271	367.327	2688.41	2779.75	2984.19	482.335	638.7	408.622
149	LINC00643	53.331	1.99788	0.317805	6.2865	3.24695e-10	3.71635e-08	11.8409	25.6686	25.5388	9.05361	29.5937	26.5894	62.7908	69.0273	54.6139	142.872	100.063	82.3195
41	ALDOC	1152.72	1.838	0.21165	8.68414	3.81603e-18	1.58728e-15	317.73	386.017	393.487	631.037	650.005	645.038	1341.79	1187.46	1578.65	2256.23	1901.2	2543.97
641	FEZ1	40.7711	1.80713	0.429048	4.21196	2.53164e-05	0.000673048	31.5757	13.8216	35.9435	10.8643	8.45536	7.87833	36.7085	37.3121	36.0658	73.1503	103.257	94.2212
1093	COL5A2	125.323	1.78891	0.50278	3.55804	0.000373636	0.00582981	39.4696	59.2353	45.4023	50.7002	88.7812	54.1635	313.954	309.69	340.049	64.0066	80.902	57.5245
805	EREG	507.346	1.77338	0.448451	3.95446	7.6707e-05	0.00162504	263.46	227.069	177.826	271.608	183.904	254.076	1400.72	1158.54	1240.66	274.314	337.447	298.532
230	MFAP5	112.178	1.74847	0.313005	5.58608	2.32259e-08	1.72215e-06	37.4961	35.5412	38.7811	72.4289	65.529	59.0875	222.183	250.924	262.765	129.156	96.8695	75.3769
203	GNG7	115.927	1.65113	0.286264	5.76785	8.02881e-09	6.74333e-07	25.6552	29.6177	43.5105	85.1039	93.0089	59.0875	145.868	152.979	129.837	188.591	195.868	242
35	GNAS-AS1	69.3611	1.64922	0.184502	8.93877	3.93538e-19	1.91754e-16	29.6022	41.4647	40.6729	38.0252	25.3661	25.6046	119.786	98.877	88.6188	116.583	93.676	114.057
144	ZNF439	86.309	1.60005	0.252674	6.33248	2.41256e-10	2.85721e-08	49.337	71.0824	48.2399	21.7287	35.9353	30.5285	108.193	98.877	114.38	178.304	151.159	127.942
863	SLC16A14	201.015	1.59228	0.411496	3.8695	0.000109058	0.00215513	134.197	71.0824	86.0752	130.372	99.3504	79.7681	541.933	409.5	441.033	123.441	172.449	122.983
220	RIBC2	91.171	1.57365	0.278644	5.64755	1.62749e-08	1.2616e-06	61.1779	56.2735	69.9952	39.8359	32.7645	14.7719	133.31	92.3474	133.959	166.874	133.063	159.68
73	SYT16	209.144	1.57205	0.212131	7.41074	1.25598e-13	2.93417e-11	83.8729	124.394	71.887	127.656	97.2366	126.053	205.761	235.999	279.252	489.193	333.189	335.229
1256	BPGM	1471.95	1.56899	0.461181	3.40212	0.000668651	0.00907897	538.76	607.162	664.009	873.673	912.122	856.768	778.606	883.363	805.813	3755.81	3312.73	3674.63
467	ALX4	48.2599	1.55003	0.335875	4.61491	3.9327e-06	0.000143615	36.5094	15.7961	28.3764	31.6876	16.9107	17.7262	35.7425	44.7745	49.4617	107.44	91.547	103.147
69	RHOU	356.65	1.51729	0.203903	7.44122	9.97602e-14	2.46567e-11	165.772	126.369	180.663	195.558	250.49	189.08	375.779	404.836	364.78	738.361	591.862	696.245
618	DIO2	129.19	1.48402	0.348378	4.25979	2.04619e-05	0.000564656	43.4166	68.1206	68.1034	75.145	96.1797	57.1179	79.213	87.6834	96.8625	336.034	259.738	282.663
920	ATP6V1B1	527.262	1.38726	0.367465	3.77521	0.00015987	0.00295808	264.446	224.107	209.986	301.485	423.825	325.966	342.934	435.618	398.785	1210.41	997.437	1192.15
276	TRPV6	228.431	1.3718	0.257483	5.32772	9.94559e-08	6.14537e-06	57.2309	91.8147	69.9952	174.735	158.538	211.73	328.444	338.607	366.841	325.748	299.125	318.368
460	VTN	30.1937	1.36031	0.292691	4.6476	3.35824e-06	0.000124503	19.7348	7.89804	16.08	22.634	24.3091	10.8327	27.0484	44.7745	51.5226	48.0049	46.838	42.6475
875	DUSP9	92.0355	1.35816	0.352111	3.85719	0.000114698	0.00223551	71.0453	31.5922	20.8094	86.9146	56.0167	43.3308	88.8732	93.2802	61.8271	184.019	141.579	225.139
544	SCEL	1285.72	1.35072	0.305001	4.42858	9.48551e-06	0.000297364	403.577	380.093	416.188	1053.84	1013.59	1078.35	1642.22	1972.88	1924.88	1841.33	2022.55	1679.12
37	ATP7B	504.722	1.34176	0.151176	8.8755	6.96191e-19	3.20888e-16	272.34	322.832	263.901	286.094	266.344	301.346	500.395	584.867	614.149	960.098	816.472	867.826
495	ENPP1	3230.95	1.34042	0.295102	4.54221	5.5668e-06	0.00019179	1178.17	1198.53	1225.86	2578.47	2211.08	2584.09	3188.81	3304.92	3466.44	6518.38	5274.6	6042.06
766	GREB1	46.2557	1.3347	0.331956	4.02073	5.80189e-05	0.00129172	43.4166	28.6304	22.7011	19.9179	26.423	16.7414	80.179	97.9442	92.7406	59.4347	36.193	30.7459
1089	TNNC1	845.002	1.32972	0.37351	3.56006	0.000370772	0.00580638	241.751	305.062	297.007	610.213	780.007	651.932	700.359	791.949	755.321	1613.88	1838.39	1554.15
381	KLF15	108.553	1.31518	0.269263	4.88437	1.03759e-06	4.64439e-05	41.4431	49.3628	35.9435	85.1039	93.0089	68.9354	227.013	174.434	187.542	93.7239	133.063	113.065
1251	PCDHGA4	72.4914	1.30387	0.382597	3.40793	0.000654569	0.00892327	21.7083	23.6941	32.16	60.6592	58.1306	54.1635	56.0287	41.9761	58.7357	189.734	133.063	139.844
471	PRR16	81.9377	1.2631	0.274435	4.60256	4.17336e-06	0.000151109	51.3105	50.35	39.727	51.6056	49.6752	46.2852	79.213	55.9681	79.3448	154.302	133.063	192.41
384	BLNK	140.478	1.24974	0.256391	4.87435	1.09166e-06	4.84824e-05	66.1116	69.1079	94.5881	85.1039	95.1228	88.6312	119.786	113.802	127.776	286.887	279.964	258.86
142	RAB39B	270.579	1.24622	0.196052	6.3566	2.06264e-10	2.47721e-08	157.878	185.604	193.906	143.047	131.058	151.658	454.992	479.46	504.921	214.879	344.898	284.647
542	ENHO	56.4737	1.23657	0.278871	4.43418	9.24219e-06	0.000290805	27.6287	41.4647	15.1341	19.9179	54.9598	43.3308	85.0091	82.0865	85.5275	90.295	78.773	53.5573
437	NRG1	228.368	1.21501	0.258102	4.70747	2.50807e-06	9.7878e-05	104.594	87.8657	87.0211	164.776	180.733	199.913	233.775	230.402	206.09	483.478	364.059	397.712
141	THBS2	149.117	1.17722	0.184678	6.37444	1.83633e-10	2.22105e-08	63.1514	84.9039	76.6164	108.643	105.692	109.312	208.659	146.45	168.994	270.885	200.126	245.967
892	IGDCC3	149.75	1.17139	0.305952	3.82868	0.000128832	0.00246312	81.8994	101.687	89.8587	103.211	75.0413	100.449	84.0431	144.584	94.8016	308.603	303.383	309.442
23	TMEM139	552.719	1.16209	0.123738	9.39149	5.9157e-21	4.38636e-18	363.12	390.953	372.677	302.391	325.531	294.453	706.155	918.81	909.889	581.774	769.634	697.237
303	GBP2	103.959	1.14403	0.221149	5.17313	2.3021e-07	1.29571e-05	86.8331	70.0951	67.1576	63.3753	45.4475	55.1483	111.091	98.877	106.137	203.449	155.417	184.475
93	PSG1	531.494	1.10822	0.157346	7.04321	1.87865e-12	3.445e-10	282.208	302.1	292.277	343.132	409.028	392.932	741.898	805.941	956.259	668.64	454.542	728.974
640	PLCE1	270.8	1.09958	0.261059	4.21201	2.53111e-05	0.000673048	146.038	164.872	154.179	177.451	202.929	188.095	217.353	194.023	222.578	562.343	583.346	436.393
584	CYP4B1	92.6073	1.09038	0.25099	4.34432	1.39707e-05	0.000407513	24.6685	49.3628	46.3482	65.186	75.0413	94.5399	99.4993	103.541	133.959	129.156	136.256	153.729
757	ZNF528	31.264	1.08769	0.26953	4.03551	5.44835e-05	0.00122743	18.7481	27.6431	19.8635	21.7287	19.0246	12.8023	25.1163	36.3793	45.3399	43.433	57.483	47.6065
202	UNC5B	571.87	1.08363	0.18721	5.78829	7.11059e-09	6.00317e-07	281.221	238.916	261.063	472.598	515.777	430.354	624.044	697.736	705.859	857.231	919.728	857.908
1034	FBXO43	51.3019	1.07989	0.298451	3.6183	0.000296544	0.00488887	37.4961	23.6941	27.4306	42.552	31.7076	34.4677	50.2327	37.3121	41.2181	99.4388	81.9665	108.106
248	FAM198B	98.8831	1.07251	0.194938	5.5018	3.75926e-08	2.59166e-06	45.39	77.9932	83.2375	66.0913	47.5614	62.0418	182.576	145.517	141.172	113.154	111.773	110.09
300	KLK8	148.85	1.06796	0.204992	5.20974	1.89109e-07	1.07502e-05	100.647	72.0696	79.454	105.022	79.269	139.84	151.664	141.786	174.146	259.455	229.932	252.909
13	ABCD1	508.405	1.06774	0.103838	10.2828	8.42601e-25	1.10536e-21	342.399	273.47	322.545	340.416	410.085	282.635	739	693.072	670.824	640.066	621.668	764.679
20	SCARA3	1350.4	1.066	0.111793	9.53555	1.49097e-21	1.27135e-18	928.522	787.83	918.451	869.146	900.495	833.133	1379.47	1860.94	1495.19	2065.35	2174.77	1991.54
273	AKAP6	76.7579	1.06208	0.198236	5.35767	8.43007e-08	5.26617e-06	58.2177	33.5667	37.8352	50.7002	50.7321	66.9658	91.7712	88.6162	108.197	123.441	127.74	83.3113
434	SLC9A4	69.8135	1.05633	0.223957	4.71666	2.39743e-06	9.42067e-05	44.4033	62.1971	25.5388	42.552	42.2768	55.1483	104.329	101.675	88.6188	101.725	111.773	57.5245
438	SPTLC3	229.133	1.03663	0.220276	4.70604	2.52572e-06	9.83418e-05	101.634	95.7637	99.3175	165.681	225.124	213.7	292.702	270.512	266.887	403.47	303.383	311.426
490	RGS11	107.383	1.01213	0.222529	4.54831	5.40793e-06	0.000188218	66.1116	71.0824	61.4823	113.17	63.4152	51.2091	116.888	130.592	95.832	155.444	208.642	154.721
302	GCNT4	324.295	1.01056	0.195175	5.17772	2.24614e-07	1.2684e-05	160.839	199.426	170.259	267.987	205.042	286.574	297.532	306.892	390.541	568.058	551.411	486.975
578	RASSF6	52.8432	1.00472	0.23057	4.35754	1.3153e-05	0.000388081	27.6287	26.6559	34.0517	55.227	23.2522	43.3308	69.5529	55.9681	82.4361	80.0082	74.515	61.4917
677	FLG2	65.5209	1.00129	0.240348	4.16599	3.10009e-05	0.00078093	51.3105	37.5157	23.647	52.5109	48.6183	48.2548	115.922	61.5649	92.7406	113.154	60.6765	80.3359
883	CR2	84.8485	1.00023	0.260195	3.84415	0.00012097	0.00233442	49.337	73.0569	50.1317	66.9967	66.5859	33.4829	122.684	164.173	153.537	98.2958	73.4505	66.4507
163	MYCL	327.19	0.998477	0.163009	6.12527	9.05276e-10	9.41377e-08	149.984	191.527	204.31	286.094	254.718	222.563	387.371	432.82	309.135	541.77	461.993	483.999
839	ABCC2	201.193	0.990147	0.253785	3.90152	9.55908e-05	0.00194303	148.998	126.369	143.774	95.9683	135.286	158.551	341.968	413.231	359.628	190.877	161.804	137.86
11	GSPT2	301.237	0.989597	0.0901064	10.9825	4.63738e-28	7.18962e-25	181.56	183.629	232.687	204.612	202.929	204.837	376.745	401.105	395.693	384.039	450.284	396.721
1045	LOXL4	36.8293	0.987521	0.273626	3.60902	0.000307357	0.00501783	30.5889	27.6431	9.45881	25.3501	29.5937	25.6046	34.7765	53.1697	59.7662	56.0057	54.2895	35.7049
269	COLGALT2	143.665	0.977384	0.181423	5.38733	7.15121e-08	4.53371e-06	103.608	63.1843	92.6964	120.413	102.521	98.4791	234.741	222.94	229.791	149.73	151.159	154.721
664	RAB36	693.287	0.976539	0.233005	4.19107	2.77645e-05	0.000713096	329.571	354.425	343.355	609.308	582.363	583.981	734.17	565.278	579.114	1141.83	1200.76	1295.29
168	GPX3	905.864	0.972753	0.160231	6.07093	1.27174e-09	1.29096e-07	703.546	811.524	751.03	470.788	459.76	472.7	1212.35	1266.74	1416.87	1091.54	912.277	1301.24
959	PPP2R2B	392.444	0.958242	0.256631	3.73393	0.000188512	0.00335233	240.765	223.12	264.847	340.416	255.775	274.757	253.095	306.892	348.293	734.932	603.572	862.867
77	CDO1	417.771	0.957662	0.130238	7.35315	1.9359e-13	4.28765e-11	319.704	316.909	295.115	261.649	273.742	237.335	602.792	638.036	675.976	476.62	492.864	422.508
908	FOXO6	137.292	0.944823	0.24839	3.8038	0.000142496	0.00267341	117.422	60.2226	58.6446	116.792	122.603	87.6464	116.888	159.509	163.842	195.449	147.966	300.516
18	ALPK1	891.87	0.9424	0.0954539	9.87283	5.46012e-23	5.17316e-20	575.269	659.486	735.896	584.863	523.175	583.981	1313.78	1184.66	1272.61	1081.25	1169.89	1017.59
162	PLEKHG4B	3358.38	0.940038	0.153228	6.13491	8.52087e-10	8.97006e-08	2583.29	2466.16	2369.43	2117.64	2148.72	2122.22	3140.51	3444.84	3384	6078.34	5209.67	5235.72
851	CCDC30	37.9957	0.936639	0.241105	3.88477	0.000102425	0.00205259	34.5359	22.7069	20.8094	32.593	16.9107	28.5589	52.1647	54.1025	53.5835	57.1487	51.096	31.7377
685	ZBED3-AS1	75.8846	0.931126	0.224655	4.1447	3.4026e-05	0.000847123	40.4563	46.401	62.4282	39.8359	64.4721	60.0723	113.023	113.802	142.202	90.295	69.1925	68.4343
187	TPD52L1	637.833	0.919425	0.155305	5.92013	3.21687e-09	2.93372e-07	388.776	326.781	348.084	488.895	553.826	541.635	925.44	993.434	932.559	726.932	616.346	811.294
485	RLTPR	75.5209	0.917368	0.200943	4.56531	4.98745e-06	0.000175373	48.3503	27.6431	49.1858	63.3753	78.212	47.27	101.431	102.608	100.984	90.295	94.7405	102.156
791	MAPK15	51.2902	0.914624	0.230174	3.97362	7.07878e-05	0.00152619	46.3768	25.6686	42.5647	39.8359	24.3091	34.4677	73.417	62.4977	90.6797	43.433	62.8055	69.4261
695	ISPD	102.123	0.912705	0.221174	4.12664	3.68104e-05	0.000903258	74.9922	55.2863	41.6188	84.1986	64.4721	104.388	96.6013	116.6	116.441	136.014	154.353	180.508
330	ALOX5	314.634	0.909841	0.17982	5.05974	4.19839e-07	2.16968e-05	150.971	174.744	178.772	269.798	292.767	244.228	318.784	341.405	355.506	497.194	454.542	496.893
698	BNIPL	43.8551	0.907796	0.22024	4.12185	3.75849e-05	0.000918299	36.5094	41.4647	31.2141	19.9179	26.423	27.5741	49.2666	50.3713	72.1316	49.1479	61.741	60.4999
119	MEIS3P1	612.997	0.906726	0.135852	6.67436	2.48308e-11	3.55852e-09	453.9	393.915	383.082	461.734	376.263	490.426	909.984	1047.54	868.671	621.778	708.957	639.712
245	CCDC113	420.683	0.896889	0.162991	5.50268	3.74051e-08	2.59166e-06	236.818	242.865	234.579	334.078	359.353	356.494	677.175	603.523	577.053	532.626	537.573	356.057
1181	C19orf45	33.5398	0.889019	0.255416	3.48066	0.000500175	0.00722268	30.5889	18.7578	20.8094	22.634	20.0815	28.5589	44.4366	62.4977	30.9135	35.4322	36.193	51.5737
629	ATG9B	75.6064	0.884657	0.209057	4.23165	2.31985e-05	0.000628978	56.2442	38.5029	44.4564	39.8359	76.0982	64.0114	95.6352	83.9521	70.0707	112.011	106.45	120.008
34	MAGED1	2875.61	0.87924	0.0980295	8.96914	2.98851e-19	1.499e-16	2146.16	2158.14	2252.14	1784.47	1948.96	1864.21	3997.36	4391.63	4155.81	3252.9	3190.31	3365.18
585	TSNAXIP1	41.3129	0.868017	0.199826	4.34387	1.39996e-05	0.000407513	26.642	29.6177	25.5388	30.7823	33.8214	29.5437	58.9268	57.8337	53.5835	38.8611	51.096	59.5081
1267	GPR37	32.9446	0.855746	0.252227	3.39276	0.000691923	0.00931338	25.6552	14.8088	26.4847	30.7823	23.2522	19.6958	42.5046	39.1777	51.5226	29.7173	36.193	55.5409
684	ATP6AP1L	119.369	0.854948	0.206087	4.14847	3.34702e-05	0.000834503	77.9525	64.1716	66.2117	133.088	72.9274	95.5247	179.678	201.485	148.385	116.583	155.417	121
1210	ANO2	196.838	0.85193	0.247089	3.44787	0.000565027	0.00796361	93.7403	101.687	93.6422	167.492	223.01	162.491	171.95	218.276	180.329	324.605	362.995	261.836
749	PGAM1P5	48.8407	0.849065	0.209631	4.05029	5.11533e-05	0.00116471	30.5889	33.5667	25.5388	42.552	42.2768	34.4677	54.0967	51.3041	83.4666	73.1503	58.5475	56.5327
1140	SLC9A7P1	104.677	0.848797	0.241522	3.51437	0.000440798	0.00659419	97.6873	90.8275	102.155	49.7948	40.1629	67.9506	177.746	160.442	146.324	115.44	91.547	116.041
1284	FAM78A	208.866	0.847912	0.250983	3.37836	0.000729198	0.00968516	98.674	114.522	106.885	191.937	168.05	214.684	161.324	186.56	206.09	380.61	328.931	348.122
705	SNED1	177.718	0.84566	0.205665	4.11184	3.92513e-05	0.000949492	171.693	114.522	86.0752	139.426	131.058	119.16	175.814	150.181	189.603	315.461	291.673	247.95
895	PSAPL1	320.857	0.840294	0.219654	3.82553	0.000130489	0.00248643	276.287	266.559	264.847	219.097	186.018	166.43	249.231	339.54	258.643	550.914	574.83	497.884
1020	FRK	325.03	0.838707	0.230144	3.64428	0.000268144	0.00448327	172.68	224.107	139.045	307.823	216.668	337.783	321.682	262.117	375.084	636.637	453.477	453.253
483	SLC43A2	379.753	0.83509	0.182513	4.5755	4.75092e-06	0.000167748	302.929	272.482	275.251	234.488	292.767	259.985	669.447	643.633	515.226	273.171	398.123	419.532
1269	C11orf70	56.5002	0.830472	0.24499	3.38982	0.000699387	0.00939902	39.4696	46.401	35.9435	52.5109	27.4799	42.346	82.1111	111.003	79.3448	48.0049	62.8055	50.5819
1192	LOC102723354	44.4993	0.825372	0.238245	3.46438	0.000531449	0.00758734	34.5359	27.6431	25.5388	31.6876	48.6183	24.6198	52.1647	35.4465	54.6139	69.7214	64.9345	64.4671
1249	LINC01118	42.923	0.822854	0.241411	3.40852	0.000653172	0.0089185	38.4829	32.5794	19.8635	38.9305	26.423	29.5437	62.7908	58.7665	32.9745	66.2925	62.8055	45.6229
133	STON2	3816.93	0.80518	0.125391	6.42136	1.35065e-10	1.73187e-08	2271.48	2420.75	2151.88	3190.49	3161.25	3475.33	4432.07	4406.55	4826.64	5846.31	5067.02	4553.36
258	RHOB	947.883	0.803916	0.147628	5.44556	5.16424e-08	3.4136e-06	742.029	665.41	698.06	679.021	796.917	561.331	1081.93	1048.47	1003.66	1248.13	1004.89	1844.75
736	UPK2	640.203	0.760367	0.187123	4.06345	4.83521e-05	0.00111796	414.431	417.609	400.108	580.336	530.574	508.152	531.307	573.673	625.484	929.238	1125.18	1046.35
398	PPP2R3A	1551.27	0.753721	0.155992	4.8318	1.35303e-06	5.79762e-05	1097.25	1207.41	931.693	1300.1	1019.93	1372.8	1417.14	1490.62	1585.87	2449.39	2340.84	2402.14
1224	PCDHB3	86.5967	0.746868	0.21751	3.43372	0.000595363	0.0082952	52.2972	55.2863	89.8587	79.6718	58.1306	52.1939	83.0771	83.0193	85.5275	114.297	133.063	152.737
478	CLCNKB	112.097	0.736522	0.16052	4.58834	4.46782e-06	0.000159402	86.8331	93.7892	91.7505	68.8074	91.952	71.8897	127.514	190.292	133.959	144.015	136.256	108.106
112	PNPO	1922.98	0.73426	0.108131	6.79043	1.11798e-11	1.70366e-09	1405.12	1380.18	1448.14	1458.54	1375.05	1595.36	2042.15	1934.63	2144.37	2600.27	3063.63	2628.27
520	ARSG	154.573	0.733839	0.164132	4.47103	7.78423e-06	0.000255293	141.104	115.509	115.398	111.359	114.147	99.4639	258.891	197.754	213.303	141.729	204.384	141.828
1233	GPCPD1	633.272	0.732163	0.213601	3.42772	0.000608674	0.00841875	359.173	459.074	576.988	478.936	432.28	549.513	1193.99	966.382	963.472	522.339	670.635	426.475
674	INTU	187.144	0.72832	0.174566	4.17218	3.01696e-05	0.00076337	115.449	132.292	109.722	205.517	140.57	140.825	234.741	179.098	190.634	296.03	275.706	225.139
1153	SLC13A5	70.2228	0.723956	0.206693	3.50256	0.000460805	0.00680986	52.2972	49.3628	34.9976	49.7948	57.0737	74.8441	84.0431	97.9442	100.984	54.8628	87.289	99.1802
723	CNKSR3	291.238	0.716023	0.175116	4.08886	4.335e-05	0.00102233	179.587	179.68	143.774	321.403	251.547	246.198	285.94	353.532	402.907	338.32	414.091	377.876
564	FGD3	970.458	0.714033	0.16241	4.39647	1.10023e-05	0.000332683	696.639	690.091	635.632	796.718	846.593	744.502	840.431	1029.81	841.879	1410.43	1546.72	1566.05
160	PCDHGA2	404.525	0.712063	0.115727	6.15298	7.60425e-10	8.10518e-08	308.85	322.832	244.037	353.996	316.019	293.468	458.856	426.29	440.003	595.49	530.121	564.335
1235	LOC283299	85.9154	0.705011	0.205811	3.42553	0.000613611	0.0084733	62.1646	64.1716	52.0235	65.186	60.2444	87.6464	68.5869	77.4225	108.197	137.157	134.127	114.057
574	TDRD5	426.506	0.704561	0.161146	4.37219	1.23006e-05	0.000365462	316.744	412.673	311.195	286.094	300.165	320.057	651.092	630.574	664.641	413.757	447.09	363.991
712	ZNF483	243.674	0.704429	0.171882	4.09833	4.1614e-05	0.000996749	180.573	194.489	156.07	210.044	156.424	213.7	287.872	262.117	413.211	382.896	269.319	197.369
1287	KIAA0319	281.169	0.703722	0.20843	3.3763	0.000734681	0.00973524	200.308	188.566	197.689	227.246	220.896	248.167	249.231	190.292	271.009	491.479	442.832	446.311
662	TIAM2	492.085	0.698294	0.166521	4.19342	2.74777e-05	0.000709682	359.173	324.807	362.273	407.412	424.882	372.251	457.89	440.282	461.642	854.945	731.312	708.146
228	VEPH1	194.955	0.69326	0.123935	5.59376	2.22201e-08	1.66202e-06	153.931	129.33	141.882	153.006	181.79	134.916	246.333	297.564	226.699	221.737	246.964	205.303
847	MIR4257	80.1702	0.690708	0.177614	3.88881	0.000100735	0.00202826	50.3237	56.2735	48.2399	63.3753	70.8136	78.7833	71.4849	93.2802	99.9538	115.44	113.902	100.172
1173	ALMS1P	63.5814	0.69022	0.197894	3.48783	0.000486966	0.00707989	32.5624	42.452	40.6729	63.3753	67.6428	45.3004	90.8052	71.8257	85.5275	80.0082	72.386	70.4179
195	HIPK2	2539.99	0.690187	0.117874	5.85527	4.76224e-09	4.16488e-07	1777.12	1823.46	1455.71	2339.45	1971.15	2294.56	3015.89	2732.18	3033.65	3857.54	3241.4	2937.72
1217	PSG9	204.114	0.687234	0.199773	3.44007	0.000581568	0.0081496	119.396	165.859	120.127	176.545	136.343	219.608	179.678	213.612	219.486	346.321	217.158	335.229
747	TET1	109.737	0.686688	0.169501	4.05123	5.095e-05	0.00116318	67.0983	75.0314	79.454	79.6718	91.952	111.281	123.65	134.323	168.994	164.588	110.708	110.09
313	VIPR1	139.927	0.685385	0.133317	5.14104	2.73228e-07	1.4887e-05	104.594	97.7383	112.56	108.643	112.033	108.327	203.829	172.568	196.816	165.731	170.32	125.959
903	SLC7A11	7569.39	0.684165	0.179401	3.81361	0.00013695	0.00258643	4579.46	4668.73	4074.86	7571.53	6059.32	7891.13	11077.3	10175	11946	7825.94	8497.91	6465.56
43	KLK6	4850.67	0.683361	0.0804802	8.49105	2.04772e-17	8.12135e-15	3442.74	3456.38	3581.11	3760.87	4156.86	3941.13	5867.56	7066.91	5767.44	5549.14	5271.41	6346.54
782	SUGT1P1	113.137	0.679804	0.170322	3.99129	6.57144e-05	0.00143311	85.8464	83.9167	87.0211	94.1575	93.0089	77.7985	144.902	143.651	184.451	156.587	87.289	119.016
206	SORCS2	960.858	0.67525	0.11747	5.74826	9.01642e-09	7.49016e-07	655.195	648.627	562.799	821.162	918.463	834.118	1137	1100.71	1157.2	1293.85	1075.15	1326.04
614	C11orf74	137.587	0.674915	0.157805	4.27689	1.89525e-05	0.000526411	73.0188	145.126	116.343	105.927	106.749	88.6312	147.8	186.56	162.811	164.588	194.804	158.688
1009	LINC00471	142.814	0.672415	0.1839	3.65641	0.000255775	0.00432308	92.7536	88.853	88.9128	140.331	134.229	116.205	234.741	197.754	191.664	122.298	153.288	152.737
1182	ERP27	135.078	0.669909	0.19265	3.47734	0.000506422	0.00729807	132.223	118.471	83.2375	92.3468	101.464	97.4943	113.989	160.442	118.502	237.739	189.481	175.549
688	CCDC80	1803.13	0.667248	0.161178	4.13983	3.47563e-05	0.000861867	1311.38	1658.59	1475.57	1231.29	1248.22	1434.84	1579.43	1768.59	1629.14	2970.59	2424.93	2904.99
514	ZNF433	209.166	0.666062	0.14822	4.49375	6.99801e-06	0.000232187	115.449	149.076	183.501	173.829	180.733	167.414	249.231	274.244	276.161	323.462	193.739	223.155
547	NYNRIN	297.508	0.663891	0.150092	4.42323	9.72381e-06	0.000303162	207.215	234.967	184.447	258.933	258.945	236.35	247.299	367.524	312.227	474.334	411.962	375.893
501	GLDC	319.392	0.660856	0.146007	4.52619	6.00559e-06	0.00020443	215.109	251.75	273.36	249.88	221.953	271.802	307.192	287.303	347.262	482.335	470.509	454.245
568	ZNF132	235.934	0.659099	0.150512	4.37903	1.19208e-05	0.000357403	113.475	183.629	166.475	206.422	219.839	207.791	270.484	270.512	302.953	282.315	353.414	253.901
231	ZNF91	908.158	0.658801	0.118248	5.57134	2.52781e-08	1.8662e-06	722.294	854.963	734.004	633.753	584.476	695.262	1080.97	927.205	1027.36	1467.58	1117.73	1052.3
165	GATSL2	1737.11	0.655228	0.10704	6.12134	9.27942e-10	9.59098e-08	1386.37	1329.83	1187.08	1457.63	1328.55	1405.3	1554.31	2038.17	1995.98	2481.4	2198.19	2482.48
249	FLG-AS1	616.025	0.655084	0.119165	5.4973	3.8566e-08	2.64139e-06	389.762	452.163	387.811	537.784	599.273	505.198	734.17	879.632	780.052	667.497	784.537	674.425
361	STOM	691.848	0.651313	0.131312	4.96004	7.04781e-07	3.32945e-05	509.158	586.43	552.395	501.57	551.712	527.848	632.738	763.032	660.52	956.669	1091.11	968.99
523	SUSD5	1520.81	0.646645	0.144728	4.46799	7.89563e-06	0.000257461	917.668	910.249	912.775	1371.62	1390.91	1610.13	1813.21	1767.66	1868.21	1933.91	2097.07	1656.31
945	AKAP5	455.759	0.644795	0.172075	3.74716	0.000178846	0.00322755	297.996	311.973	343.355	406.507	369.922	402.78	386.405	399.239	456.49	749.791	679.151	665.499
1044	FLG	2167.94	0.64418	0.178497	3.60892	0.000307472	0.00501783	1323.22	1434.48	1096.28	2142.08	2126.52	2028.67	3171.42	3070.78	2987.28	2650.56	2163.06	1820.95
1056	GRIP2	115.69	0.643395	0.17866	3.60122	0.000316722	0.00511938	100.647	79.9677	89.8587	76.9557	105.692	89.616	152.63	190.292	172.085	113.154	104.321	113.065
689	RRAGD	630.86	0.642754	0.155277	4.13941	3.48204e-05	0.000861867	404.563	351.463	378.352	652.765	551.712	616.479	758.32	722.921	715.133	742.933	951.663	724.015
275	LINC00925	344.631	0.6418	0.120334	5.33348	9.63487e-08	5.97502e-06	204.255	259.648	228.903	322.308	289.596	310.209	394.133	405.769	487.404	417.186	434.316	381.844
134	ZNF569	234.027	0.638582	0.0994999	6.41792	1.38146e-10	1.75816e-08	174.653	163.884	161.746	197.369	187.075	213.7	285.94	277.975	271.009	266.313	315.092	293.573
870	LOC100268168	107.275	0.636152	0.164672	3.86315	0.000111935	0.00219419	88.8066	71.0824	76.6164	80.5771	91.952	95.5247	157.46	148.315	147.355	106.297	133.063	90.254
1060	GYG2	432.855	0.635833	0.176829	3.59575	0.00032346	0.00520404	316.744	344.552	319.708	349.469	358.296	344.677	349.697	435.618	359.628	596.633	754.731	664.507
286	SLC40A1	238.413	0.634157	0.120214	5.27523	1.32591e-07	7.90635e-06	179.587	161.91	197.689	194.653	186.018	199.913	271.45	245.327	272.039	360.037	337.447	254.893
943	ALDH1L1	216.354	0.631292	0.168424	3.74823	0.000178087	0.00321726	150.971	174.744	168.367	186.504	182.847	155.597	354.527	315.287	295.74	218.308	226.739	166.623
167	GRAMD2	936.535	0.626522	0.103088	6.07752	1.22054e-09	1.24641e-07	592.044	660.474	710.357	767.746	821.226	866.616	1283.83	1188.39	1200.48	1082.4	1102.82	962.048
952	TBKBP1	291.149	0.621529	0.166196	3.73974	0.000184212	0.00329994	266.42	243.852	217.553	187.41	264.23	196.958	282.076	325.548	232.882	408.042	406.639	462.18
1257	CAPS2	110.288	0.620967	0.182573	3.4012	0.00067091	0.00910238	72.032	87.8657	55.807	111.359	82.4397	112.266	139.106	161.375	139.111	105.154	117.095	139.844
493	PPP1R9A	1219.34	0.615538	0.135429	4.54508	5.49133e-06	0.000189958	797.286	781.906	801.161	1141.66	1030.5	1226.06	1615.17	1602.55	1625.02	1460.72	1454.11	1095.94
1097	RP1L1	164.677	0.615253	0.173241	3.55144	0.000383135	0.00595623	110.515	78.9804	132.423	131.277	154.31	173.323	241.503	213.612	194.755	189.734	197.997	157.696
654	LOC100506844	179.278	0.613034	0.145994	4.19903	2.68061e-05	0.000699008	114.462	127.356	124.856	151.195	188.132	144.764	190.304	184.695	237.004	189.734	260.803	238.032
1114	TNS3	2116.14	0.606949	0.171898	3.53086	0.000414212	0.00634109	1876.78	1754.35	1518.14	1641.42	1729.12	1544.15	1666.37	1981.27	1856.87	3735.24	3010.41	3079.54
421	MAP2	1447.18	0.602136	0.12676	4.7502	2.03215e-06	8.23188e-05	992.661	1067.22	960.069	1359.85	1203.83	1313.71	2020.9	2008.32	2002.17	1629.88	1391.3	1416.29
979	WDR78	209.49	0.601556	0.162787	3.69537	0.000219567	0.00382482	134.197	109.585	147.557	183.788	207.156	216.654	246.333	291.034	252.461	268.599	207.578	248.942
394	DYNC2H1	3802.72	0.596554	0.123328	4.83713	1.31724e-06	5.68915e-05	2647.42	2933.13	2746.84	3327.2	2996.37	3512.75	4095.89	3761.99	4182.6	5850.88	5673.79	3903.73
343	PTPRS	2814.14	0.595823	0.119196	4.99868	5.77233e-07	2.87001e-05	2366.2	1893.56	1630.7	2520.52	2802.95	2233.51	3250.63	3299.32	3220.16	3564.94	3034.89	3952.33
972	TBC1D32	908.558	0.59481	0.160619	3.70324	0.000212864	0.00373476	524.946	589.391	524.964	918.941	828.625	956.232	1272.24	1052.2	1085.07	1187.55	1085.79	876.753
223	CEP19	231.831	0.589803	0.104744	5.63092	1.79248e-08	1.37081e-06	151.958	174.744	174.988	180.167	216.668	212.715	300.43	262.117	290.587	266.313	273.577	277.704
603	TENM3	1304.74	0.587535	0.136905	4.29156	1.77426e-05	0.000501874	968.979	1030.69	903.317	1031.21	1186.92	1134.48	1362.08	1244.36	1211.81	2055.07	1555.24	1972.69
1066	RBM26-AS1	112.424	0.583529	0.162741	3.58562	0.000336277	0.0053798	70.0585	122.42	86.0752	100.495	75.0413	85.6768	132.344	143.651	165.903	134.871	108.579	123.975
1188	UPK3B	1177.58	0.581148	0.167528	3.46897	0.000522455	0.00749996	916.682	719.709	736.841	1138.04	1199.6	950.323	1064.55	1172.53	1130.41	1522.44	1603.14	1976.66
1229	GPR143	199.643	0.580436	0.169201	3.43047	0.000602547	0.00836113	132.223	137.228	140.936	152.101	228.295	169.384	173.882	222.94	212.273	266.313	316.157	243.983
410	RELB	2344.51	-0.580807	0.121422	-4.78337	1.72382e-06	7.17024e-05	3094.42	2281.55	2495.23	3074.61	3473.04	2442.28	1689.56	1625.87	1782.68	1767.04	2037.45	2370.41
91	CTSC	3053.09	-0.581274	0.0824885	-7.04673	1.83173e-12	3.39547e-10	3669.69	4019.12	4003.92	3437.66	3328.24	3502.9	2784.05	2686.47	2545.22	2144.22	2250.35	2265.28
353	SYTL4	813.608	-0.581798	0.116618	-4.98893	6.07149e-07	2.93798e-05	1042.98	1210.37	1036.69	808.487	770.494	982.821	550.627	624.977	669.794	762.364	631.249	672.442
661	DOK3	191.256	-0.583884	0.139249	-4.19308	2.7519e-05	0.000709682	263.46	260.635	225.12	164.776	257.888	205.821	176.78	143.651	152.507	126.87	147.966	169.598
317	TMCC3	1035.93	-0.585028	0.11431	-5.11789	3.08967e-07	1.66219e-05	1385.38	1283.43	1345.04	1109.97	1183.75	1152.21	885.834	962.651	967.594	690.356	843.084	621.86
995	FAH	287.236	-0.585526	0.159474	-3.6716	0.000241036	0.00413128	347.333	436.367	397.27	279.757	292.767	314.148	189.338	203.351	165.903	275.457	285.286	259.852
755	TSPAN2	1085.73	-0.589069	0.145764	-4.04124	5.31687e-05	0.00120098	1588.65	1661.55	1588.13	995.897	945.943	1045.85	849.125	865.64	796.539	892.663	866.503	932.294
294	SLCO4A1	2922.28	-0.591667	0.113122	-5.23033	1.69212e-07	9.81545e-06	4277.52	3558.07	3172.49	3197.73	3691.82	3182.84	2234.39	2223.8	2288.63	2181.94	1945.91	3112.27
378	EPHB6	683.985	-0.591731	0.120796	-4.89861	9.65189e-07	4.35459e-05	1002.53	876.683	840.888	679.021	793.747	740.563	413.453	532.63	495.647	606.919	579.088	646.655
209	NFKBIA	5879.89	-0.592611	0.103795	-5.70944	1.1335e-08	9.24913e-07	8020.22	7122.06	7692.85	6519.5	6756.89	6312.51	3749.09	4499.84	4002.27	5104.52	5228.83	5550.12
196	PLEK2	2218.92	-0.592694	0.101318	-5.84984	4.92051e-09	4.28134e-07	2917.79	2838.36	3223.56	2346.7	2434.09	2250.25	1987.09	1700.5	1951.68	1597.88	1802.2	1576.96
301	AFAP1	5566.94	-0.594486	0.114428	-5.19529	2.04399e-07	1.15808e-05	7788.34	7203.01	6649.54	6112.09	6307.7	6128.35	5041.62	5104.29	5325.37	3856.39	3599.08	3687.52
518	TRPV4	944.242	-0.595301	0.132871	-4.48029	7.45408e-06	0.000245409	1335.06	1402.89	1329.91	846.512	1007.24	896.16	649.16	752.771	704.829	805.797	781.343	819.228
55	LGALS1	4420.96	-0.596637	0.0751089	-7.94363	1.96346e-15	6.08815e-13	5577.06	5269.97	5502.19	4737.75	6031.84	4817.6	3553.96	3784.38	3683.86	3047.17	3499.01	3546.68
653	IKBKE	1767.22	-0.596811	0.142084	-4.20042	2.66424e-05	0.000695803	2239.9	2289.44	2348.62	1892.2	2149.77	1844.51	1141.83	1226.63	1009.84	1799.04	1856.49	1408.36
136	C14orf132	13520.8	-0.598463	0.0933932	-6.40799	1.47447e-10	1.83545e-08	17658.7	19053	16248.3	14957.5	14115.2	15679.8	9610.86	9966.99	10097.4	12755.6	10155.3	11951.2
379	MGARP	1043.38	-0.600514	0.12271	-4.89376	9.89294e-07	4.45156e-05	1456.43	1467.06	1377.2	1104.54	1083.34	1055.7	672.345	813.403	735.742	888.091	829.246	1037.42
351	RAB42	340.553	-0.601448	0.120527	-4.99015	6.03334e-07	2.93141e-05	533.826	428.469	428.484	371.198	387.889	313.164	280.144	273.311	244.217	286.887	283.157	255.885
193	GNA15	1122.82	-0.602593	0.102821	-5.8606	4.61203e-09	4.07531e-07	1553.13	1319.96	1296.8	1291.95	1535.7	1127.59	925.44	863.774	935.65	784.08	768.569	1071.15
219	DPYSL5	536.713	-0.603399	0.106791	-5.65027	1.60192e-08	1.24745e-06	699.599	649.614	598.743	619.267	638.379	677.536	363.221	388.978	340.049	477.763	487.541	499.868
1121	COX6B2	142.615	-0.603748	0.1713	-3.52451	0.000424261	0.00645436	136.17	145.126	187.284	192.842	213.498	157.567	130.412	122.197	68.0098	115.44	113.902	128.934
655	CORO2B	120.322	-0.604149	0.143935	-4.19738	2.70024e-05	0.000701617	161.825	135.254	184.447	118.602	135.286	135.901	108.193	97.9442	81.4057	92.5809	87.289	105.131
139	CSGALNACT1	932.306	-0.605871	0.0946191	-6.40327	1.52087e-10	1.86596e-08	1135.74	1183.72	1219.24	1137.13	925.861	1149.25	771.844	764.897	828.483	714.359	774.956	582.188
114	PIM1	5224.45	-0.607432	0.0896905	-6.77253	1.26551e-11	1.9037e-09	7342.33	6874.26	6851.96	5404.1	5891.27	5487.26	4149.99	4316.07	3884.8	3770.67	4078.1	4642.62
263	ETS1	3629.87	-0.608041	0.112087	-5.42474	5.8038e-08	3.76342e-06	4836.01	5270.95	5168.29	3760.87	3268	3997.27	3031.35	2681.8	2833.74	3082.6	2730.44	2897.05
828	FZD7	2248.9	-0.608756	0.155358	-3.91841	8.91352e-05	0.00183367	3692.38	3359.63	3094.92	2066.03	2197.34	1888.83	1783.26	1872.13	1669.33	1684.74	1592.49	2085.76
47	CLIP2	2799.13	-0.610706	0.0737218	-8.28393	1.19175e-16	4.32429e-14	3922.29	3499.82	3523.41	3017.57	3364.17	2971.11	2249.84	2383.31	2152.61	2220.8	2121.55	2163.12
224	AFAP1L2	4282.81	-0.613634	0.109226	-5.61801	1.93171e-08	1.46491e-06	6116.8	5700.41	6193.63	4217.17	4299.55	4553.67	3581.97	3387	3540.63	3298.62	2948.67	3555.61
262	FGF2	4108.33	-0.615074	0.113352	-5.42625	5.75499e-08	3.74765e-06	4731.42	4614.43	4589.42	5703.77	4654.67	5533.54	3826.38	3579.16	3859.04	2871.15	2615.48	2721.5
164	IER5	3183.6	-0.615996	0.100561	-6.12559	9.03503e-10	9.41377e-08	4760.03	3544.25	3771.23	3617.82	4133.61	3293.14	2481.69	2717.25	2324.7	2343.1	2229.06	2987.31
1215	SERPINB9P1	80.0843	-0.620233	0.180217	-3.44158	0.000578322	0.00811745	118.409	102.675	71.887	100.495	79.269	109.312	65.6889	58.7665	43.279	67.4355	72.386	71.4097
244	KIRREL3	277.97	-0.620356	0.112764	-5.50136	3.7688e-08	2.59166e-06	354.24	414.647	318.762	306.917	325.531	300.361	217.353	202.418	219.486	260.598	185.223	230.098
86	ELF4	4052.38	-0.621044	0.0872182	-7.12057	1.07479e-12	2.13133e-10	5441.87	5655	5449.22	4419.97	4120.93	4380.35	3177.22	3013.88	3158.33	3313.48	3370.21	3128.14
907	HMGN2P46	132.852	-0.622163	0.16347	-3.80598	0.000141244	0.00265576	160.839	172.77	186.339	169.302	153.253	123.099	77.281	85.8177	104.076	125.727	96.8695	138.852
878	TMEM154	1584.86	-0.62294	0.161623	-3.85427	0.000116073	0.00225457	2299.1	2229.22	2384.57	1549.07	1468.06	1601.27	1614.21	1304.99	1466.33	1016.1	1185.85	899.564
487	LOXL1	228.771	-0.624298	0.137061	-4.55489	5.24124e-06	0.00018354	254.579	318.883	335.788	247.164	301.222	207.791	220.251	181.896	175.177	179.447	170.32	152.737
67	SLC25A37	4409.31	-0.624477	0.0836991	-7.46097	8.58893e-14	2.1862e-11	6022.07	5640.19	6019.59	4630.92	4988.66	4792.98	3734.6	3334.77	3416.98	3444.92	3121.12	3764.88
660	OXTR	1671.26	-0.62803	0.149786	-4.19284	2.75483e-05	0.000709682	2578.35	2397.06	2567.12	1494.75	1514.57	1624.91	1444.19	1451.44	1307.64	1218.41	1146.47	1310.17
52	GNE	11641.4	-0.633031	0.0773802	-8.18078	2.82012e-16	9.2489e-14	14855.4	16116	13566.8	12714.9	13383.8	14294.2	8018.87	9239.4	9293.64	9767.86	8296.72	10149.1
159	PAX8	374.313	-0.634356	0.102858	-6.16733	6.94544e-10	7.44953e-08	504.224	473.882	487.129	370.293	426.995	469.745	291.736	300.362	300.892	310.889	235.255	320.352
789	TNFRSF21	7403.17	-0.635508	0.159779	-3.97742	6.96676e-05	0.00150584	11919.8	10969.4	11011.9	6515.88	6594.12	7036.33	6469.39	5897.17	6485.66	5464.56	4565.64	5908.16
890	MIR210HG	184.264	-0.635518	0.165865	-3.83155	0.000127341	0.00244008	229.91	219.171	274.306	209.138	198.701	213.7	148.766	105.407	108.197	154.302	137.321	212.246
16	RUNX3	1560.02	-0.637295	0.0633261	-10.0637	7.99342e-24	8.51998e-21	1960.65	2003.14	1911.63	1933.85	1841.15	1746.03	1279	1266.74	1187.08	1056.11	1275.27	1259.59
617	COCH	389.695	-0.638837	0.149575	-4.27102	1.94582e-05	0.000537829	592.044	539.041	506.046	351.28	436.508	423.46	391.235	305.026	302.953	290.315	216.094	322.336
225	POU5F1	254.618	-0.638926	0.11373	-5.61792	1.93271e-08	1.46491e-06	298.982	370.221	328.221	248.974	268.458	345.662	211.557	180.964	201.969	198.878	201.191	200.344
797	LINC01260	354.008	-0.641864	0.16194	-3.9636	7.38283e-05	0.00157976	447.98	527.194	556.178	362.144	337.157	357.479	239.571	237.864	209.182	317.747	334.253	321.344
71	UCA1	8620.07	-0.64391	0.08666	-7.4303	1.08353e-13	2.60261e-11	11363.3	11731.6	10763.2	9389.5	9063.08	10764.8	6207.6	7395.25	7495.51	6460.09	5806.85	7000.14
472	PIK3AP1	254.694	-0.647507	0.140728	-4.60113	4.20202e-06	0.000151825	323.651	295.189	334.842	334.078	269.514	309.224	242.469	249.991	217.425	148.587	175.643	155.713
403	C4orf26	238.558	-0.649229	0.134972	-4.8101	1.50854e-06	6.38377e-05	271.354	247.801	356.597	261.649	304.393	305.285	171.95	152.047	150.446	226.309	207.578	207.287
255	OAS1	470.336	-0.650322	0.119244	-5.4537	4.9333e-08	3.29931e-06	651.248	687.13	612.931	547.743	492.524	455.958	396.065	396.441	321.501	405.756	309.77	366.967
372	PLAUR	4696.97	-0.651441	0.132635	-4.91154	9.03656e-07	4.14273e-05	5655.01	5554.3	6544.55	5430.35	5912.41	5343.48	4538.33	4402.82	4338.2	2701.99	2996.57	2945.65
428	ERRFI1	8692.55	-0.653508	0.138005	-4.7354	2.18628e-06	8.71141e-05	12452.7	12209.4	12381.6	8820.03	8526.17	9381.12	8327.99	7268.39	7976.73	5433.7	5449.18	6083.71
329	PLOD2	15120.5	-0.657098	0.129547	-5.07229	3.93059e-07	2.03746e-05	18241.9	20009.7	19745.3	18387	14855	19793.3	10099.7	9048.18	9875.85	14534.1	11645.6	15210.3
632	GPRC5C	974.199	-0.658309	0.155792	-4.22557	2.38336e-05	0.000643129	1294.6	1219.26	1242.89	1058.37	1235.54	1106.91	826.907	1040.07	941.833	501.766	644.023	578.22
631	ZFP36L2	4155.77	-0.65919	0.155965	-4.22653	2.37322e-05	0.000641763	7319.64	5452.61	5540.03	4001.7	4424.27	3796.37	3211.03	3265.74	3145.97	3008.31	2483.48	4220.12
583	ITGA2	9185.51	-0.660614	0.151936	-4.34797	1.37403e-05	0.000401934	13258.8	13512.6	13116.5	9533.45	8017.79	10076.4	9170.36	6635.02	8728.96	6614.39	5655.69	5906.18
51	STAT5A	454.298	-0.660896	0.080627	-8.19696	2.46546e-16	8.24429e-14	597.964	555.825	559.016	497.948	624.639	505.198	339.07	366.591	370.963	332.605	356.608	345.147
1049	DUXAP10	124.631	-0.660917	0.183257	-3.6065	0.000310359	0.00504722	169.719	164.872	180.663	152.101	108.863	139.84	91.7712	117.533	75.223	82.2941	137.321	75.3769
682	KRT86	1555.31	-0.661537	0.159007	-4.16042	3.17663e-05	0.000794345	2551.71	2179.86	1959.87	1538.21	1813.67	1392.49	1577.5	1281.67	1329.28	915.522	936.76	1187.19
1290	KRT83	689.421	-0.661595	0.19627	-3.37084	0.000749398	0.00990716	1159.42	922.096	871.157	596.633	952.284	568.224	660.753	564.345	551.292	355.465	381.091	690.294
1021	SLC37A2	981.507	-0.661808	0.181648	-3.64336	0.000269102	0.00449047	1222.57	1240.98	1160.6	1235.82	1242.94	1114.78	974.707	984.106	1039.73	490.336	542.895	528.63
79	LYN	1556.88	-0.665929	0.0916179	-7.26854	3.63381e-13	7.84442e-11	1899.47	1848.14	1852.98	2000.85	1790.42	2069.05	1408.45	1319.91	1302.49	1051.54	1161.37	977.916
515	KLK10	2612.09	-0.670136	0.149428	-4.48468	7.30238e-06	0.000241815	3549.3	2978.55	3366.39	3206.79	3607.27	2541.75	2531.92	2577.33	2263.9	1394.43	1596.75	1730.69
431	TBX18	1033.43	-0.67468	0.142643	-4.72984	2.24695e-06	8.89083e-05	1487.02	1359.45	1377.2	1160.67	991.391	1249.7	964.081	934.667	965.533	674.355	615.281	621.86
107	COL16A1	436.536	-0.67575	0.0985444	-6.85731	7.01701e-12	1.11839e-09	529.879	477.831	527.802	514.245	637.322	535.726	384.473	318.085	286.466	316.604	332.124	377.876
217	NFATC1	432.635	-0.676999	0.119401	-5.66996	1.42829e-08	1.12357e-06	688.745	557.799	465.374	474.409	573.907	434.293	337.138	337.674	318.41	297.173	385.349	321.344
435	ARHGAP31	297.014	-0.677967	0.143807	-4.71441	2.42412e-06	9.50367e-05	444.033	435.379	403.891	258.028	308.62	342.707	211.557	222.007	226.699	270.885	246.964	193.401
339	C16orf74	524.426	-0.678126	0.134859	-5.02841	4.94557e-07	2.48796e-05	796.299	620.983	769.001	495.232	616.184	576.103	453.06	405.769	466.795	310.889	352.35	430.442
88	ZSWIM4	1298.53	-0.681565	0.0959627	-7.10239	1.22616e-12	2.37624e-10	1906.38	1671.42	1742.31	1444.05	1515.62	1318.64	1127.34	975.71	919.163	1026.39	904.825	1030.48
812	LOC100288181	82.4113	-0.685366	0.173552	-3.94906	7.84571e-05	0.00165099	122.356	98.7255	107.83	97.779	88.7812	94.5399	46.3686	68.0945	81.4057	45.719	64.9345	72.4015
264	TPBG	5513.45	-0.685503	0.12653	-5.41772	6.03626e-08	3.89933e-06	7977.79	7094.41	6955.06	5881.22	7412.18	5476.42	5070.6	4486.78	4556.66	3327.2	3232.89	4690.23
189	NFKBIZ	1685	-0.685916	0.11607	-5.90949	3.43164e-09	3.09647e-07	2150.11	2131.48	2236.06	1952.86	2011.32	1985.34	1081.93	1039.14	1176.78	1488.15	1733.01	1233.8
537	S100A3	513.433	-0.686994	0.154647	-4.44235	8.89816e-06	0.000282587	818.994	768.084	715.086	446.343	578.135	473.684	352.595	345.137	363.749	400.041	447.09	452.262
433	IL18R1	780.269	-0.687275	0.145639	-4.71903	2.3697e-06	9.33324e-05	1154.49	1166.94	1222.08	797.623	728.218	706.095	564.151	563.412	614.149	658.353	632.313	555.409
534	TM4SF1	2655.07	-0.68764	0.154592	-4.44811	8.66302e-06	0.000276716	3638.11	3536.35	3604.75	2809.33	3076.69	2992.78	2476.86	2769.49	2328.82	1600.16	1415.79	1611.68
95	ARHGEF40	2140.07	-0.688809	0.0979808	-7.03004	2.0647e-12	3.70647e-10	2977.98	2698.17	2845.21	2465.3	2613.76	2247.29	1499.25	1544.72	1349.89	1771.61	1959.75	1707.88
955	PLEKHF1	532.727	-0.688936	0.184312	-3.73788	0.000185582	0.00331405	858.464	539.041	530.639	645.522	949.114	423.46	404.759	428.156	395.693	300.602	404.51	512.761
1116	SH3GL3	69.7662	-0.691259	0.195901	-3.52861	0.000417747	0.00638375	81.8994	77.9932	119.181	76.0503	71.8705	89.616	37.6745	59.6993	69.0403	59.4347	51.096	43.6393
194	SOCS3	1837.55	-0.691501	0.118085	-5.85597	4.74231e-09	4.16488e-07	2858.59	2404.95	2679.68	1850.56	1983.84	1840.57	1325.37	1306.86	1476.64	1293.85	1448.79	1580.93
694	LHFPL4	1088.87	-0.692883	0.167765	-4.13009	3.62626e-05	0.000891099	1792.91	1579.61	1707.32	1035.73	979.764	976.913	698.427	771.427	739.864	868.66	910.148	1005.69
389	FRMD6	9283.99	-0.693877	0.142487	-4.86976	1.11733e-06	4.89843e-05	13861.7	14165.1	13569.6	9069	8094.95	10086.2	6312.89	6249.77	6520.7	7656.78	7244.99	8576.11
794	DUSP10	1587.09	-0.700714	0.176737	-3.96472	7.34825e-05	0.0015783	2447.12	2273.65	2383.62	1482.08	1595.95	1608.16	963.115	1025.15	1012.93	1251.56	1112.4	1889.38
964	TCAF2	286.79	-0.702501	0.188685	-3.72315	0.000196754	0.00348074	422.325	464.997	453.077	258.028	261.059	271.802	193.203	193.09	184.451	257.169	192.675	289.606
1127	ACE2	81.0514	-0.704492	0.200025	-3.52202	0.000428276	0.00648075	82.8862	98.7255	108.776	120.413	75.0413	116.205	60.8588	56.9009	83.4666	78.8652	46.838	43.6393
1168	TMEM200A	431.761	-0.706069	0.202231	-3.4914	0.000480501	0.00702978	663.089	732.543	655.496	392.927	378.377	389.977	419.249	304.093	441.033	268.599	263.996	271.754
268	TMEM132A	2710.49	-0.707412	0.131271	-5.38893	7.0877e-08	4.51021e-06	4424.54	3308.29	3274.64	2910.74	3832.39	2422.59	2067.27	2119.33	1935.19	1763.61	1934.2	2533.06
918	ODF3B	325.148	-0.70875	0.187453	-3.78095	0.000156229	0.00290232	553.561	309.011	425.647	388.4	414.312	330.89	314.92	301.295	192.694	165.731	195.868	309.442
143	GAS7	445.397	-0.709744	0.111918	-6.34163	2.27346e-10	2.7113e-08	585.137	549.901	456.861	555.892	603.501	567.24	331.342	444.946	337.988	292.601	311.899	307.459
323	STAT6	3762.54	-0.71723	0.140816	-5.09339	3.51719e-07	1.85703e-05	4234.1	4577.9	4520.37	4864.5	4916.79	4961.38	3364.62	3375.81	3716.84	2343.1	2330.19	1944.92
70	IL32	6681.96	-0.717766	0.0965545	-7.43379	1.05532e-13	2.57106e-11	7678.81	7002.6	8224.44	9103.4	9453.09	8403.22	5616.4	5501.66	5156.38	4137.57	5457.69	4448.23
169	KLF4	3779.12	-0.718174	0.118528	-6.05912	1.36866e-09	1.38114e-07	5664.87	4502.87	4567.66	4525.9	5011.91	3933.26	3462.19	2990.56	3160.4	2228.8	2291.87	3009.13
39	TNFAIP3	5551.33	-0.719539	0.0815239	-8.82611	1.08381e-18	4.73931e-16	6335.86	6238.46	6818.86	7327.99	7182.82	7542.51	4545.09	4323.54	4428.88	3854.11	4546.48	3471.31
536	IL6	693.489	-0.720613	0.162158	-4.44388	8.83495e-06	0.000281357	810.114	920.122	908.046	908.982	763.096	869.57	667.515	624.044	673.915	350.893	470.509	355.065
1170	ANKRD37	78.5905	-0.720947	0.20655	-3.49043	0.000482242	0.00703227	104.594	125.381	129.586	83.2932	59.1875	84.692	54.0967	55.0353	68.0098	50.2909	72.386	56.5327
1088	LOC653602	214.128	-0.721186	0.202485	-3.56167	0.000368501	0.00577611	306.876	374.17	336.734	228.151	138.456	214.684	141.038	152.047	155.598	165.731	159.675	196.377
9	TNIP1	14989	-0.721705	0.0648586	-11.1274	9.23372e-29	1.74969e-25	19582.8	19698.7	20747.9	17664.5	17707.6	16570.1	11701.3	11644.2	11642	10430.8	11639.2	10838.4
352	LDHA	36684.8	-0.724002	0.145131	-4.98862	6.08131e-07	2.93798e-05	49546.2	55974.4	55868.5	35511.9	34949.2	42356.8	25965.5	22465.6	23970.4	31769	25688.5	36151.2
74	NDRG1	4567.03	-0.724636	0.0978465	-7.40584	1.30324e-13	3.00345e-11	5930.31	6390.5	6497.26	5281.88	4745.57	5298.18	4178.97	3425.25	3571.55	3142.04	3040.21	3302.7
304	PROSER2	990.185	-0.725415	0.140262	-5.17186	2.31774e-07	1.30022e-05	1604.44	1312.06	1371.53	1035.73	1139.36	941.46	769.912	669.752	712.042	666.354	657.861	1001.72
335	RFTN1	339.742	-0.731297	0.144927	-5.04597	4.51234e-07	2.29712e-05	450.94	520.283	550.503	325.025	381.548	316.118	271.45	246.26	264.826	233.167	276.77	240.016
229	TRIM47	1445.34	-0.733478	0.131196	-5.59069	2.26172e-08	1.68434e-06	2247.79	2041.64	2038.37	1443.15	1657.25	1402.34	974.707	1069.92	975.838	1019.53	1088.98	1384.56
182	HERC5	5665.23	-0.73417	0.123385	-5.95024	2.67754e-09	2.52167e-07	6909.15	7231.64	7493.27	7141.49	7079.25	6604.99	5146.91	5160.26	5013.15	3408.35	3535.21	3259.06
242	DDX58	4002.81	-0.736041	0.13344	-5.51588	3.47034e-08	2.44558e-06	5030.4	5042.9	5224.1	4989.44	4739.23	4988.95	3532.71	3671.51	3797.21	2477.97	2306.77	2232.55
1019	MSX1	240.784	-0.73778	0.20242	-3.6448	0.000267597	0.00448327	363.12	227.069	237.416	286.999	391.06	301.346	182.576	177.232	133.959	148.587	140.514	299.524
26	EFHD1	3082.01	-0.740181	0.0799002	-9.26382	1.97252e-20	1.29382e-17	3818.68	3897.68	4164.72	3625.97	3941.25	3688.04	2547.38	2610.91	2491.63	2149.93	2009.78	2038.15
650	NR4A2	167.856	-0.742359	0.176608	-4.20344	2.62893e-05	0.000690767	272.34	175.731	250.659	221.813	156.424	184.156	132.344	168.837	141.172	107.44	102.192	101.164
417	EMP1	13322.6	-0.745203	0.156374	-4.76552	1.88369e-06	7.70369e-05	19816.7	20746.2	21289.9	12829.9	12244.4	13207	12137	10453	11285.5	8621.45	8848.13	8392.63
567	PODXL	15710.1	-0.746114	0.17031	-4.38092	1.18177e-05	0.000355447	24853	25319.1	26580.2	13563.2	13526.5	14263.7	12179.5	10873.7	11948.1	12228.7	11466.8	11719.1
442	SIRPB2	412.385	-0.747507	0.158999	-4.70134	2.58464e-06	9.97251e-05	505.211	517.322	570.366	468.072	473.5	568.224	329.41	429.089	375.084	221.737	212.9	277.704
628	LINC01305	74.7549	-0.749565	0.177099	-4.23245	2.31157e-05	0.00062773	106.568	86.8784	77.5623	90.5361	105.692	95.5247	47.3346	48.5057	57.7053	40.0041	71.3215	69.4261
40	ITGA5	6317.24	-0.753889	0.0860937	-8.75661	2.01212e-18	8.57866e-16	7451.86	7581.13	8075.93	8040.51	7784.21	8655.33	5458.94	5228.35	5073.94	4293.01	4169.65	3993.99
257	IRF2BPL	3013.12	-0.754482	0.138484	-5.44815	5.08963e-08	3.37738e-06	5141.9	3757.49	3715.42	3459.38	4024.75	2602.8	2279.79	2170.63	1994.95	2098.5	2024.68	2887.13
376	SFTA2	143.694	-0.75763	0.154588	-4.90095	9.53736e-07	4.3258e-05	147.024	186.591	189.176	206.422	176.506	176.278	77.281	89.549	98.9234	141.729	127.74	107.115
176	CSF1	573.473	-0.758886	0.126847	-5.9827	2.19475e-09	2.12667e-07	777.551	724.645	797.378	703.465	729.274	593.829	448.23	500.914	500.799	360.037	446.026	299.524
841	GOLGA7B	118.854	-0.758999	0.194932	-3.89366	9.87425e-05	0.00199995	140.117	169.808	213.769	137.615	118.375	116.205	68.5869	69.0273	98.9234	81.1512	122.418	90.254
78	F2RL1	5146.61	-0.761957	0.104757	-7.27357	3.50108e-13	7.65481e-11	6869.68	6734.07	7091.27	6282.3	5898.67	5971.77	3091.24	3442.97	3238.71	4543.32	4448.55	4146.72
396	IFIT1	3180.37	-0.762627	0.15768	-4.83654	1.32119e-06	5.68979e-05	4141.35	4496.95	4744.54	3582.51	3522.71	3524.57	2954.07	3066.12	2799.74	1799.04	1829.88	1702.92
1022	LIMD2	280.368	-0.770605	0.211504	-3.64346	0.000268998	0.00449047	452.914	453.15	487.129	264.365	262.116	201.882	230.877	235.999	183.42	160.016	190.546	242
132	ALCAM	4079.67	-0.77107	0.119897	-6.43112	1.26667e-10	1.6365e-08	5444.83	5446.69	5208.02	4878.99	4422.15	5465.59	2465.26	2560.54	2388.59	3731.81	3411.72	3531.81
570	ACSL5	311.119	-0.776001	0.177261	-4.37773	1.19924e-05	0.000358804	467.715	454.137	484.291	306.012	343.499	300.361	168.086	171.635	209.182	296.03	259.738	272.745
135	RAC2	1044.34	-0.776583	0.121105	-6.41248	1.43169e-10	1.8086e-08	1487.02	1467.06	1513.41	1147.09	1214.4	1085.24	816.281	952.39	849.092	658.353	666.377	675.417
178	C15orf48	7428.09	-0.778236	0.130333	-5.97112	2.35631e-09	2.25755e-07	10482.1	10841	12122.4	7637.62	7362.5	7859.62	5011.67	4682.66	5065.7	5815.45	6079.36	6176.94
1	ANKRD10	10294	-0.779666	0.0503797	-15.4758	5.05469e-54	8.62027e-50	13843	13040.7	13088.2	12395.3	12803.5	12890.9	7363.91	8131.23	7946.84	7096.73	7145.99	7781.68
545	C11orf45	157.261	-0.787315	0.177867	-4.42642	9.58092e-06	0.000299804	249.645	247.801	195.797	138.52	188.132	175.293	140.072	107.272	102.015	126.87	79.8375	135.877
1023	HDAC9	819.148	-0.787848	0.216606	-3.63724	0.000275576	0.00459401	983.78	912.224	1081.14	1140.75	1007.24	1100.01	870.377	784.486	773.869	424.043	480.09	271.754
28	IFIT3	7733.73	-0.793103	0.0866621	-9.15167	5.60621e-20	3.29684e-17	10116.1	10460	10878.6	9375.92	8796.74	9218.63	6160.26	6232.98	6319.76	5430.27	5020.18	4795.36
62	NFE2L3	4771.82	-0.794111	0.103467	-7.67504	1.65371e-14	4.54876e-12	7171.63	6785.4	7097.89	5015.7	5258.17	4988.95	3666.02	3522.26	3523.11	3427.78	3459.63	3345.35
6	CTSB	23989.3	-0.800703	0.068238	-11.734	8.5353e-32	2.42602e-28	28138.9	27874.2	28870.2	31565.4	33712.6	32724.6	18707.8	18673.8	18214.3	16758.3	16365.6	16266.5
724	ENG	657.016	-0.802812	0.196354	-4.08858	4.34013e-05	0.00102233	948.257	837.192	844.672	862.809	881.471	636.175	343.9	334.876	294.709	625.207	631.249	643.679
155	RAI14	1142.02	-0.803283	0.129599	-6.19821	5.71094e-10	6.28351e-08	1675.48	1776.07	1587.19	1254.83	1180.58	1237.88	920.61	863.774	701.738	765.793	1027.24	713.105
166	ZC3H12A	2814.34	-0.803554	0.132022	-6.0865	1.15405e-09	1.18562e-07	4000.24	3546.22	3901.76	3305.47	3675.97	3040.05	1579.43	1743.41	1620.9	2272.23	2590.99	2495.37
121	ITGAV	18459.4	-0.805781	0.120887	-6.66558	2.63617e-11	3.73516e-09	28019.5	28052.9	26371.2	20047.4	16494.3	21920.5	13452.7	11958.5	13341.3	14942.1	13925.8	12986.7
170	IRF6	13734.9	-0.81043	0.134267	-6.03594	1.58044e-09	1.57618e-07	18781.6	20718.5	23124.9	14657.8	13361.6	14320.8	9352.93	8827.1	8818.61	11493.7	11114.4	10247.3
252	FGFBP1	3542.98	-0.813536	0.148842	-5.46579	4.60857e-08	3.11883e-06	5112.3	5614.52	5345.17	3507.37	3712.96	3806.22	2662.33	3099.7	2974.91	2259.66	1803.26	2617.36
881	GRIP1	117.898	-0.814266	0.211698	-3.84636	0.000119885	0.00232069	178.6	177.706	173.096	123.129	140.57	108.327	85.9751	75.5569	86.5579	129.156	46.838	89.2622
452	CD44	7862.78	-0.821536	0.175457	-4.68228	2.83707e-06	0.000106807	11266.6	11916.2	11624.9	8444.3	7936.41	9069.93	7663.38	6877.55	7118.36	4241.58	4166.45	4027.71
432	SEMA3D	959.212	-0.824751	0.174499	-4.7264	2.28531e-06	9.02168e-05	1632.07	1670.44	1428.28	908.982	760.982	956.232	690.699	718.257	749.138	669.783	648.281	677.401
22	FZD4	765.296	-0.825387	0.0868634	-9.50213	2.05634e-21	1.59404e-18	1008.45	913.211	961.015	969.641	1103.42	915.856	570.913	534.495	653.306	468.619	574.83	509.786
401	OASL	1039.89	-0.828249	0.171766	-4.82197	1.42147e-06	6.04531e-05	1293.62	1442.38	1505.84	1317.3	1273.59	1151.22	1023.01	989.703	868.671	520.053	571.637	521.688
319	SERPINA3	330.169	-0.83638	0.163735	-5.10813	3.2537e-07	1.73698e-05	309.836	361.335	471.049	458.113	439.679	500.274	273.382	304.093	273.07	213.736	194.804	162.655
175	HES1	911.412	-0.837012	0.139518	-5.99931	1.98162e-09	1.93112e-07	1495.9	1105.73	1468.01	963.304	929.032	1050.77	772.81	760.233	608.997	548.628	576.959	656.573
860	ASB9	183.19	-0.841103	0.217144	-3.87347	0.000107296	0.00212834	259.513	353.437	297.953	148.479	194.473	156.582	120.752	123.13	113.35	177.161	109.644	143.811
563	SYT14	2079.05	-0.841297	0.191298	-4.39783	1.09338e-05	0.000331199	3148.69	3357.65	2699.54	2281.51	1874.98	2650.07	2078.86	1679.04	1968.16	1110.97	1110.27	988.826
427	ELK3	3630.87	-0.842654	0.177917	-4.73622	2.17738e-06	8.69626e-05	5819.79	5639.2	5730.15	3508.27	3250.03	4025.83	3158.86	3044.66	3207.8	2075.64	1833.07	2277.18
374	CCDC68	197.62	-0.851228	0.1736	-4.9034	9.41938e-07	4.29514e-05	222.017	224.107	255.388	308.728	223.01	292.483	194.169	142.719	162.811	138.3	122.418	85.2949
54	SLC1A3	21558.4	-0.860421	0.106902	-8.04872	8.3665e-16	2.64227e-13	31462.2	32061.1	29288.3	24165	23152.9	26687.8	12417.1	14743.9	13987.4	18008.7	15773.8	16952.9
388	ANKK1	88.823	-0.864405	0.177489	-4.87018	1.11494e-06	4.89843e-05	141.104	113.534	119.181	99.5897	124.717	89.616	66.6549	45.7073	61.8271	57.1487	87.289	59.5081
497	NID2	1293.15	-0.868826	0.191603	-4.53451	5.77375e-06	0.00019812	2068.21	2103.84	1735.69	1292.86	1301.07	1526.43	1093.53	1253.69	1169.56	635.494	675.958	661.532
115	LIPG	5270.05	-0.874447	0.129482	-6.75341	1.44413e-11	2.14158e-09	7612.7	8275.17	8570.63	5361.55	5185.25	5914.65	4063.05	3404.73	4156.84	3760.39	3382.98	3552.63
1094	NOTUM	43.1973	-0.876092	0.24628	-3.5573	0.000374692	0.00584094	45.39	46.401	53.9152	44.3627	88.7812	57.1179	23.1843	34.5137	41.2181	22.8595	30.8705	29.7541
1104	IL2RB	132.924	-0.878776	0.247825	-3.54595	0.000391194	0.00604295	185.507	205.349	228.903	137.615	126.83	149.688	104.329	121.264	139.111	43.433	62.8055	90.254
10	CMPK2	749.622	-0.879097	0.0793345	-11.0809	1.55316e-28	2.64876e-25	1009.44	862.861	936.422	993.181	1061.15	965.095	508.123	544.756	542.018	528.054	450.284	594.089
1274	MMP9	242.517	-0.881966	0.260586	-3.38455	0.000712962	0.00954385	432.192	342.578	493.75	235.394	216.668	166.43	218.319	194.023	211.243	99.4388	125.611	174.557
462	EHF	441.852	-0.891595	0.192666	-4.62766	3.69814e-06	0.000136511	692.692	660.474	736.841	489.8	436.508	429.369	334.24	402.037	364.78	220.594	338.511	196.377
935	ADRA1B	121.132	-0.893601	0.237352	-3.76487	0.000166635	0.00303936	177.613	192.515	217.553	107.738	120.489	129.008	82.1111	63.4305	54.6139	83.4371	86.2245	138.852
429	LPCAT2	5007.4	-0.895615	0.189305	-4.73107	2.2334e-06	8.85776e-05	8170.21	8432.15	8606.57	4537.67	3849.3	5485.29	3143.4	2838.52	3067.65	4032.41	3502.21	4423.44
291	EDN1	412.349	-0.898038	0.171202	-5.24547	1.55881e-07	9.13539e-06	611.779	606.175	685.764	466.261	381.548	467.776	239.571	218.276	230.821	320.033	365.124	355.065
357	IL1B	76.3313	-0.89967	0.180814	-4.97568	6.50206e-07	3.10605e-05	113.475	107.611	117.289	78.7664	84.5536	94.5399	46.3686	55.9681	71.1012	49.1479	57.483	39.6721
771	RASSF4	208.39	-0.90029	0.224825	-4.0044	6.21757e-05	0.00137528	267.407	276.431	368.894	227.246	189.189	298.392	94.6692	106.339	97.8929	192.02	164.998	217.205
42	S100A2	433.409	-0.902629	0.104828	-8.61057	7.26951e-18	2.95177e-15	547.641	630.856	629.957	525.109	515.777	539.665	271.45	324.615	265.857	286.887	284.222	378.868
97	SERPINE1	22141.3	-0.905216	0.129437	-6.99351	2.68097e-12	4.71353e-10	30406.4	32012.7	35932.1	24580.5	22587.4	27691.3	19124.2	15769	17926.8	13455.1	12441.9	13768.2
541	CEACAM1	1792.52	-0.90709	0.204523	-4.43515	9.20096e-06	0.000290043	2523.09	2564.89	2898.18	2059.7	1971.15	2012.91	1683.76	1644.53	1677.58	838.943	900.567	734.925
283	SGK1	2197.64	-0.910727	0.172145	-5.29047	1.22003e-07	7.35206e-06	2769.78	3055.55	2899.13	2702.5	2660.27	3128.68	2113.64	1662.25	2104.18	1048.11	1016.6	1210.99
1043	TRPC4	48.3333	-0.912527	0.252685	-3.61132	0.000304638	0.00498111	53.284	51.3373	64.3199	66.9967	42.2768	100.449	36.7085	29.8497	49.4617	30.8603	27.677	26.7786
1074	GFPT2	375.061	-0.914081	0.255766	-3.57389	0.000351716	0.00558488	561.455	463.023	470.103	463.545	550.655	432.323	359.357	372.188	391.572	161.159	154.353	121
436	DUOX2	91.5991	-0.915147	0.194294	-4.71012	2.47566e-06	9.68347e-05	82.8862	107.611	113.506	148.479	147.969	118.175	61.8248	68.0945	90.6797	48.0049	56.4185	55.5409
576	SLIT3	937.412	-0.916816	0.210082	-4.36408	1.27658e-05	0.000377965	1684.37	1706.96	1583.41	717.951	840.251	821.316	696.495	769.561	635.789	571.487	543.96	677.401
309	BHLHE40	9921.95	-0.91938	0.178106	-5.16199	2.44334e-07	1.3485e-05	15834.2	16746.8	17788.2	9219.29	8326.41	9968.05	6361.19	5947.54	6032.26	7785.94	7157.7	7895.73
310	ANKRD33B	3888.11	-0.921377	0.178645	-5.15758	2.50157e-07	1.37619e-05	6579.58	6386.55	6087.69	3878.57	3642.14	3960.83	3324.05	3195.78	3133.6	2322.52	2167.32	1978.64
973	ISG15	5173.78	-0.921386	0.248863	-3.70238	0.000213588	0.00373592	7360.09	5804.07	6132.15	6845.43	8957.39	5533.54	4606.91	5177.98	4508.23	2002.49	2246.1	2910.94
531	LINC00313	88.8524	-0.927489	0.208091	-4.45713	8.30647e-06	0.000266777	125.316	121.432	166.475	77.861	96.1797	111.281	57.9608	46.6401	82.4361	66.2925	47.9025	66.4507
871	UCN2	67.0115	-0.940363	0.2435	-3.86185	0.00011253	0.00220332	59.2044	64.1716	71.887	114.075	120.489	98.4791	29.9464	48.5057	58.7357	60.5776	39.3865	38.6803
68	NOV	588.34	-0.942092	0.126437	-7.4511	9.25641e-14	2.32145e-11	732.161	817.447	742.517	789.475	759.925	800.635	326.512	332.077	321.501	482.335	426.865	528.63
1046	CYP27C1	198.247	-0.94376	0.261527	-3.60866	0.000307788	0.0050181	343.386	352.45	296.061	171.113	160.652	241.274	88.8732	104.474	113.35	178.304	97.934	231.09
15	HES2	4030.85	-0.955785	0.0945942	-10.104	5.3009e-24	6.02677e-21	6191.79	5355.86	5910.81	4654.46	5118.66	4683.67	2542.55	2585.73	2456.6	2939.73	2662.32	3267.99
457	TBX3	675.348	-0.956101	0.205175	-4.65992	3.16332e-06	0.000118047	1296.58	1126.46	1111.41	579.431	641.55	592.844	592.166	513.041	433.82	392.04	372.575	452.262
57	HR	3881.89	-0.962937	0.121483	-7.92651	2.25387e-15	6.74342e-13	5454.7	4846.44	4519.42	5097.18	5581.59	5288.33	2198.64	2367.45	2117.58	2962.59	2520.74	3628.01
31	PTPRM	3398.45	-0.971003	0.107897	-8.99935	2.27059e-19	1.21008e-16	4504.47	4833.6	4526.04	4221.7	4464.43	4456.18	2592.78	2545.62	2866.72	1837.9	2039.58	1892.36
333	EVI2B	107.521	-0.971935	0.192516	-5.04859	4.45083e-07	2.27955e-05	184.52	154.012	169.313	106.833	126.83	113.251	67.6209	74.6241	99.9538	54.8628	80.902	57.5245
181	TYMP	475.046	-0.972716	0.163498	-5.94941	2.69112e-09	2.52167e-07	820.968	640.729	609.148	529.636	711.307	465.806	405.725	312.489	356.536	219.451	260.803	367.958
670	EXOC3L4	67.8188	-0.976385	0.233486	-4.18176	2.89256e-05	0.000736263	127.289	110.573	104.047	57.0377	86.6674	54.1635	39.6065	48.5057	44.3094	43.433	43.6445	54.5491
94	ALPK3	2034.21	-0.979808	0.139327	-7.03241	2.02996e-12	3.68287e-10	3032.25	3339.88	3146	2160.19	2193.11	2325.09	1053.92	1346.03	1175.75	1693.89	1447.72	1496.63
491	LRG1	131.438	-0.980499	0.215674	-4.5462	5.46231e-06	0.000189723	151.958	129.33	139.99	200.99	187.075	238.319	117.854	128.727	82.4361	65.1495	65.999	69.4261
279	TTYH1	213.904	-0.985259	0.185416	-5.31379	1.0737e-07	6.53962e-06	366.081	281.368	307.411	270.703	262.116	218.624	176.78	180.031	175.177	89.152	136.256	103.147
96	MPZL2	5300.99	-0.992212	0.141557	-7.00926	2.39577e-12	4.25599e-10	8462.28	8982.05	8232	5671.18	5165.17	5818.15	3303.76	2906.61	3545.78	3916.97	3541.59	4066.39
197	BNC1	1618.48	-0.993652	0.17013	-5.84054	5.20332e-09	4.50444e-07	2068.21	2277.6	2514.15	1961.01	1862.29	2246.31	1489.59	1205.18	1427.18	877.804	780.279	712.114
1136	DOCK10	122.538	-0.99741	0.283658	-3.51624	0.000437699	0.00657087	173.666	196.464	176.88	132.183	162.766	136.886	48.3006	43.8417	42.2485	140.586	122.418	94.2212
316	NLRP3	619.381	-1.00076	0.19543	-5.1208	3.04236e-07	1.64191e-05	987.727	1064.26	1098.17	582.147	563.338	660.795	543.865	458.938	471.947	326.891	364.059	310.434
137	SIK1	7207.95	-1.01047	0.157686	-6.40811	1.47338e-10	1.83545e-08	13028.9	11025.7	11601.2	7208.48	7766.24	7172.23	4457.18	4189.21	4306.26	4999.37	4463.45	6277.11
177	CXCL10	133.403	-1.0149	0.16974	-5.97913	2.24331e-09	2.16144e-07	172.68	181.655	216.607	162.965	154.31	183.171	106.261	97.9442	113.35	82.2941	53.225	76.3687
402	EFNB2	602.66	-1.02244	0.212454	-4.81255	1.4902e-06	6.32185e-05	1003.51	1028.72	1177.62	528.731	507.321	600.723	494.598	442.148	458.551	332.605	302.318	355.065
240	ID2	267.268	-1.03431	0.187195	-5.52527	3.28973e-08	2.33763e-06	478.569	409.711	438.889	294.242	218.782	315.133	187.406	171.635	182.39	155.444	129.869	225.139
1098	IFI44	226.799	-1.03659	0.291974	-3.55028	0.000384828	0.0059771	223.003	230.03	286.602	331.362	377.32	382.099	202.863	225.738	217.425	57.1487	109.644	78.3523
287	ROBO4	756.725	-1.04227	0.197692	-5.27217	1.34821e-07	7.99102e-06	1185.07	1242.95	1145.46	856.471	860.332	823.285	639.5	666.02	621.362	331.463	401.317	307.459
362	FAM84A	1307.02	-1.04409	0.210715	-4.95498	7.23364e-07	3.4078e-05	2629.66	2266.74	1999.59	1229.48	1295.78	1141.37	1100.29	760.233	926.376	722.36	576.959	1035.44
122	EFHD2	5814.55	-1.04775	0.15756	-6.64984	2.93411e-11	4.10151e-09	10767.3	8915.9	9071.95	5949.13	6575.1	5748.23	4277.5	3700.42	3863.16	3071.17	3159.44	4675.35
636	NPR1	90.8613	-1.04809	0.248414	-4.21913	2.45249e-05	0.00065751	119.396	150.063	143.774	115.886	109.92	96.5095	83.0771	77.4225	78.3143	32.0033	53.225	30.7459
1175	TNFSF15	2495.48	-1.04828	0.300603	-3.48726	0.000487991	0.00708272	5066.91	5059.68	4575.23	1788.09	1837.98	1857.32	1650.92	1380.55	1625.02	1741.89	1582.91	1779.29
802	MYO7B	40.7811	-1.04953	0.265281	-3.95628	7.6127e-05	0.00161879	72.032	57.2608	52.0235	51.6056	47.5614	49.2396	13.5242	24.2528	17.5177	26.2884	39.3865	38.6803
17	PTPRB	432.598	-1.05208	0.106434	-9.88481	4.84503e-23	4.86042e-20	580.203	592.353	595.905	585.768	528.46	617.464	256.959	222.94	257.613	314.318	355.543	283.655
306	LINC00319	167.673	-1.05812	0.204933	-5.16323	2.42724e-07	1.34835e-05	300.956	279.393	255.388	177.451	175.449	170.369	104.329	97.9442	97.8929	142.872	69.1925	140.836
124	DLL4	317.878	-1.06861	0.161647	-6.61076	3.82349e-11	5.25847e-09	564.415	497.577	480.508	327.741	396.345	317.103	216.387	222.94	224.638	190.877	146.901	229.106
56	TNFRSF11B	1159.32	-1.07018	0.134909	-7.93255	2.14683e-15	6.53788e-13	1934.01	1765.21	1869.06	1146.19	1409.93	1298.94	722.577	614.716	786.235	798.939	697.248	868.818
192	WFDC21P	102.944	-1.07221	0.182594	-5.87208	4.30371e-09	3.82268e-07	165.772	166.846	137.153	133.088	138.456	96.5095	80.179	86.7506	60.7966	59.4347	61.741	48.5983
208	GFI1	216.424	-1.07281	0.187111	-5.73355	9.83499e-09	8.06374e-07	329.571	338.628	379.298	217.287	235.693	259.985	190.304	143.651	141.172	130.299	146.901	84.3031
813	TMEM64	208.385	-1.07495	0.272468	-3.94522	7.97279e-05	0.00167242	372.988	355.412	325.383	205.517	154.31	281.65	94.6692	83.9521	78.3143	166.874	155.417	226.131
721	HRH1	110.353	-1.0835	0.264776	-4.09213	4.27432e-05	0.00101102	185.507	213.247	168.367	145.763	99.3504	86.6616	75.349	41.0433	61.8271	101.725	95.805	49.5901
862	GPR17	120.316	-1.08421	0.28011	-3.87066	0.00010854	0.00214737	224.977	207.324	236.47	96.8736	108.863	106.357	53.1307	75.5569	44.3094	85.7231	100.063	104.139
1038	SCN5A	104.659	-1.09305	0.302331	-3.6154	0.00029989	0.00492709	179.587	189.553	241.2	70.6181	95.1228	78.7833	86.9411	44.7745	73.1621	83.4371	53.225	59.5081
127	EGR3	162.062	-1.09705	0.166936	-6.57172	4.97385e-11	6.66089e-09	217.083	233.979	279.981	189.22	203.985	201.882	123.65	123.13	124.685	69.7214	100.063	77.3605
348	CCL20	221.973	-1.10338	0.220873	-4.99553	5.86754e-07	2.87229e-05	220.043	258.661	244.037	370.293	382.605	342.707	162.29	183.762	174.146	81.1512	159.675	84.3031
199	GJB4	1295.77	-1.11119	0.191086	-5.81513	6.05875e-09	5.19226e-07	2203.39	2225.27	2278.63	1301.91	1391.96	1227.05	524.545	728.518	738.834	977.243	958.05	993.785
740	SLC28A1	45.0247	-1.11434	0.274382	-4.06128	4.88053e-05	0.00112317	79.9259	85.8912	73.7787	46.1734	29.5937	54.1635	38.6405	24.2528	27.8222	28.5744	27.677	23.8032
1001	AUTS2	114.135	-1.11868	0.305044	-3.66728	0.000245148	0.00417658	231.884	260.635	189.176	94.1575	94.0658	67.9506	57.9608	82.0865	59.7662	58.2917	88.3535	85.2949
788	ANK2	72.2817	-1.12241	0.2821	-3.97875	6.92783e-05	0.00149933	64.1381	67.1333	90.8046	153.006	115.204	104.388	69.5529	41.9761	62.8576	24.0025	42.58	31.7377
297	CH25H	123.626	-1.12543	0.215629	-5.21927	1.79632e-07	1.03146e-05	164.786	156.974	157.016	190.126	180.733	168.399	83.0771	126.861	88.6188	54.8628	72.386	39.6721
1241	ANKLE1	48.2909	-1.13337	0.331697	-3.41689	0.000633411	0.00871254	82.8862	77.0059	69.0493	43.4573	76.0982	50.2243	51.1987	45.7073	37.0963	14.8587	17.032	14.877
38	GPRC5B	812.423	-1.13384	0.127899	-8.86512	7.64229e-19	3.42978e-16	1360.71	1347.6	1236.27	908.077	960.74	884.342	478.176	589.531	542.018	458.333	514.154	469.122
707	IL1R2	2715.45	-1.13523	0.27651	-4.10558	4.0331e-05	0.00097285	4663.33	4987.61	4955.47	2543.16	2573.6	2668.78	2455.6	2033.51	2066.06	1139.55	1137.95	1360.75
72	FN1	232330	-1.13906	0.153348	-7.42793	1.10311e-13	2.61283e-11	327688	397696	388265	264470	242378	296866	128906	105964	122961	197433	159224	156107
125	GIPC3	232.749	-1.14405	0.17309	-6.60957	3.85428e-11	5.25847e-09	378.908	359.361	410.512	258.933	287.482	228.472	144.902	193.09	157.659	112.011	142.643	119.016
1261	TPPP3	30.0815	-1.15627	0.340401	-3.39678	0.000681827	0.00921446	21.7083	28.6304	27.4306	56.1324	59.1875	56.1331	17.3882	21.4544	8.24361	19.4306	23.419	21.8196
129	C1QTNF1	466.967	-1.15998	0.177109	-6.54953	5.77178e-11	7.63039e-09	811.1	687.13	787.919	561.324	537.972	486.487	328.444	361.927	366.841	245.739	192.675	236.049
915	CACNA1H	31.1127	-1.16202	0.306757	-3.78808	0.000151816	0.00282959	51.3105	46.401	32.16	38.0252	61.3013	29.5437	28.9804	24.2528	18.5481	11.4297	9.5805	21.8196
146	GATA6	401.336	-1.16638	0.184391	-6.32556	2.52319e-10	2.94729e-08	786.432	591.366	534.423	458.113	527.403	435.278	324.58	308.757	253.491	165.731	174.578	255.885
754	RASSF10	275.445	-1.16666	0.288512	-4.04371	5.26116e-05	0.00118997	691.705	449.201	349.03	245.353	362.523	189.08	188.372	121.264	105.106	163.445	143.708	296.549
527	TMEM51-AS1	144.347	-1.17836	0.264066	-4.46238	8.10547e-06	0.000262297	221.03	231.018	276.197	149.385	157.481	166.43	118.82	118.466	105.106	100.582	48.967	38.6803
844	LINC01127	164.381	-1.18422	0.304309	-3.89151	9.9623e-05	0.00201062	318.717	313.947	284.71	162.965	135.286	153.627	85.0091	44.7745	62.8576	149.73	103.257	157.696
172	SIRPB1	107.225	-1.19344	0.197882	-6.03107	1.62881e-09	1.61499e-07	148.011	152.037	135.261	150.29	146.912	163.475	81.1451	67.1617	102.015	38.8611	48.967	52.5655
761	LY6K	139.888	-1.19573	0.2966	-4.03145	5.54349e-05	0.00124289	314.77	149.076	137.153	200.99	272.685	94.5399	105.295	111.003	93.7711	52.5768	43.6445	103.147
36	RSAD2	2289.43	-1.20272	0.135217	-8.89468	5.8588e-19	2.77544e-16	2659.26	2789	3001.28	3711.07	3528	3464.49	1760.07	1476.62	1663.15	1213.84	1184.79	1021.56
158	CYGB	476.923	-1.20349	0.194609	-6.18415	6.24387e-10	6.73943e-08	638.421	643.69	576.988	748.733	688.055	695.262	308.158	338.607	455.46	213.736	151.159	264.811
503	SLC1A6	1951.28	-1.20983	0.267455	-4.52349	6.08285e-06	0.000206236	3527.6	3844.37	3471.38	1703.89	1951.07	1849.44	1037.5	902.019	1028.39	1290.42	1024.05	1785.24
825	NMU	811.176	-1.23399	0.314358	-3.92543	8.65758e-05	0.00179103	1537.34	998.115	1118.03	985.938	1379.28	811.468	307.192	335.809	251.43	526.911	564.185	918.408
92	SAMD4A	4221.31	-1.23707	0.175553	-7.04673	1.83165e-12	3.39547e-10	7482.45	7703.55	7442.19	4369.27	3884.18	4684.65	2254.67	2157.57	2070.18	3030.02	2658.06	2918.87
610	CDC42EP5	277.755	-1.25139	0.292335	-4.28068	1.86322e-05	0.000520907	662.103	398.851	421.863	267.987	381.548	215.669	239.571	238.797	192.694	73.1503	98.9985	141.828
108	ABCA10	225.037	-1.25718	0.183385	-6.85543	7.10965e-12	1.12267e-09	331.545	396.877	341.463	278.851	277.97	277.711	164.222	132.458	179.299	86.866	146.901	86.2867
312	KIAA1644	286.128	-1.26041	0.245121	-5.142	2.71824e-07	1.4858e-05	519.025	574.582	589.284	269.798	236.75	232.411	147.8	149.248	142.202	219.451	187.352	165.631
1035	SLC28A3	30.547	-1.26361	0.349242	-3.61816	0.000296703	0.00488887	47.3635	22.7069	56.7529	66.9967	29.5937	35.4525	25.1163	23.32	12.3654	11.4297	25.548	9.91802
799	CXCL6	35.0919	-1.27226	0.321269	-3.96011	7.49137e-05	0.00159897	78.9392	55.2863	22.7011	57.0377	48.6183	35.4525	21.2523	27.984	10.3045	18.2876	23.419	21.8196
81	TMEM171	318.152	-1.27896	0.176608	-7.24185	4.42616e-13	9.31897e-11	569.349	493.628	521.181	382.968	417.483	320.057	188.372	230.402	232.882	139.443	126.676	195.385
33	PSORS1C3	114.397	-1.286	0.143088	-8.98753	2.52854e-19	1.30672e-16	138.144	162.897	198.635	136.709	168.05	169.384	59.8928	77.4225	63.888	65.1495	68.128	64.4671
974	ALDH1A3	11829.3	-1.30081	0.351316	-3.70267	0.000213342	0.00373592	23433.1	24257.8	23805.9	9488.18	9313.57	10670.2	10075.5	8467.04	8960.81	4562.75	4200.52	4716.02
1037	SAMD3	34.9095	-1.30458	0.36079	-3.61589	0.000299322	0.00492251	70.0585	46.401	55.807	57.0377	27.4799	41.3612	28.9804	24.2528	26.7917	24.0025	12.774	3.96721
118	RNASE7	187.03	-1.31746	0.197258	-6.67888	2.40774e-11	3.47979e-09	248.659	228.056	256.334	292.432	279.027	298.392	176.78	126.861	97.8929	64.0066	92.6115	83.3113
21	CXCL1	1265.77	-1.33098	0.139841	-9.5178	1.76888e-21	1.4365e-18	2394.82	1801.74	2061.08	1656.81	1521.96	1431.89	627.908	608.187	685.25	659.496	936.76	803.359
826	LTA	36.7557	-1.33358	0.339757	-3.9251	8.66938e-05	0.00179103	59.2044	65.1588	54.8611	64.2806	35.9353	36.4373	30.9124	22.3872	35.0354	16.0016	14.903	5.95081
90	IRAK2	947.131	-1.33849	0.189407	-7.06676	1.5859e-12	3.0051e-10	1769.22	1618.11	1812.31	1063.8	977.651	904.038	598.928	614.716	549.231	425.186	637.636	394.737
25	SAA2	730.12	-1.35714	0.145686	-9.31552	1.21362e-20	8.27881e-18	1008.45	898.402	1097.22	1195.08	1111.88	988.73	307.192	301.295	368.902	496.051	557.798	430.442
1158	VNN3	30.6525	-1.36892	0.391294	-3.49844	0.000467984	0.00689341	40.4563	18.7578	31.2141	56.1324	76.0982	42.346	13.5242	19.5888	20.609	21.7165	23.419	3.96721
770	SERPINA1	1965.78	-1.37529	0.343063	-4.00886	6.10115e-05	0.00135129	4095.96	4157.33	4437.13	1414.17	1382.45	1539.23	1193.99	1277.01	1192.23	980.672	972.953	946.179
24	TNF	898.488	-1.38034	0.147677	-9.34704	9.01334e-21	6.40473e-18	1450.51	1421.65	1789.61	1145.28	971.309	1011.38	432.774	597.926	468.855	459.476	560.992	472.098
82	SP8	116.292	-1.38361	0.191198	-7.23656	4.60207e-13	9.57118e-11	183.534	151.05	144.72	192.842	186.018	151.658	56.0287	95.1458	82.4361	48.0049	42.58	61.4917
1125	RAMP1	55.6153	-1.38541	0.393253	-3.52295	0.000426765	0.00646938	148.998	65.1588	88.9128	43.4573	65.529	70.905	46.3686	27.984	59.7662	16.0016	8.516	25.7868
500	SEMA3A	798.206	-1.39201	0.307139	-4.53217	5.83818e-06	0.000199187	1611.35	1745.47	1653.4	663.63	626.753	635.19	510.055	405.769	438.972	406.899	395.994	484.991
488	PLAT	957.731	-1.40427	0.308352	-4.55411	5.26083e-06	0.000183849	1778.11	1697.09	1510.57	1040.26	1209.12	1105.92	271.45	347.002	367.871	637.78	540.766	986.843
525	FST	138.353	-1.4187	0.317631	-4.46651	7.95077e-06	0.000258563	294.049	288.278	311.195	105.927	132.115	76.8137	56.9947	85.8177	64.9185	70.8644	68.128	105.131
666	SEMA5B	31.7972	-1.41883	0.338731	-4.18867	2.80591e-05	0.000718499	66.1116	33.5667	69.0493	35.3091	33.8214	40.3764	22.2183	28.9169	12.3654	6.85785	18.0965	14.877
234	ST8SIA4	147.802	-1.44948	0.261019	-5.55313	2.80593e-08	2.04497e-06	339.439	283.342	270.522	150.29	134.229	120.145	69.5529	78.3553	92.7406	84.5801	96.8695	53.5573
4	KDR	2767.69	-1.45956	0.109117	-13.3761	8.33642e-41	3.55423e-37	4695.9	4501.88	4452.26	3568.93	3284.91	3853.49	1719.5	1592.29	1609.57	1304.13	1367.88	1261.57
314	GAREM	38.3787	-1.47394	0.287756	-5.12219	3.02007e-07	1.63506e-05	82.8862	57.2608	47.2941	55.227	50.7321	45.3004	27.0484	18.656	30.9135	16.0016	21.29	7.93441
298	MMP28	45.8165	-1.48743	0.285228	-5.2149	1.83919e-07	1.05253e-05	97.6873	49.3628	46.3482	62.4699	103.578	46.2852	33.8104	25.1856	22.6699	20.5735	17.032	24.795
1003	MMP2	220.969	-1.48792	0.406197	-3.66306	0.000249222	0.00423752	512.118	441.303	517.397	113.17	212.441	158.551	141.038	128.727	117.471	84.5801	68.128	156.705
8	GRB10	394.615	-1.50071	0.132677	-11.311	1.15721e-29	2.46688e-26	602.898	507.449	512.668	617.456	659.518	600.723	245.367	248.125	227.73	144.015	195.868	173.565
963	PLA2G2F	62.7645	-1.50138	0.403234	-3.72335	0.000196595	0.00348074	129.263	89.8402	94.5881	78.7664	87.7243	76.8137	49.2666	44.7745	68.0098	12.5727	10.645	10.9098
288	ADAM19	930.521	-1.50778	0.285998	-5.272	1.34949e-07	7.99102e-06	1900.46	1906.39	1905.95	813.014	814.885	920.78	689.733	489.721	530.683	413.757	353.414	427.467
405	G0S2	770.218	-1.5263	0.318034	-4.79917	1.59328e-06	6.69255e-05	1620.23	1214.32	1558.81	773.178	1025.21	669.658	653.024	474.796	453.399	208.021	244.835	347.131
699	ANTXR2	39.6798	-1.52897	0.370986	-4.12136	3.76638e-05	0.000918911	100.647	78.9804	69.0493	39.8359	20.0815	45.3004	21.2523	31.7153	26.7917	13.7157	14.903	13.8852
32	CPNE5	166.42	-1.53305	0.17034	-8.99995	2.25818e-19	1.21008e-16	278.261	275.444	291.331	195.558	218.782	225.517	88.8732	102.608	108.197	59.4347	91.547	61.4917
498	CEMIP	472.528	-1.56578	0.345394	-4.53332	5.80629e-06	0.000198836	982.793	1159.04	970.474	373.009	329.759	423.46	283.042	203.351	311.196	245.739	184.159	204.311
12	PSTPIP2	2191.78	-1.56736	0.148047	-10.587	3.42506e-26	4.86758e-23	3999.26	4155.36	3796.77	2625.55	2420.35	2667.8	977.605	920.675	1049	1128.12	1219.92	1340.92
49	PAK3	74.3019	-1.59141	0.193237	-8.23556	1.78718e-16	6.2201e-14	127.289	118.471	99.3175	113.17	88.7812	123.099	44.4366	47.5729	44.3094	32.0033	23.419	29.7541
332	PDZK1IP1	46.5115	-1.61141	0.31918	-5.04858	4.45109e-07	2.27955e-05	59.2044	31.5922	56.7529	103.211	89.8382	79.7681	30.9124	25.1856	12.3654	32.0033	23.419	13.8852
744	NEURL1	59.3501	-1.64428	0.405412	-4.05583	4.99561e-05	0.0011451	127.289	110.573	69.0493	82.3878	76.0982	74.8441	50.2327	55.0353	36.0658	9.14379	9.5805	11.9016
486	B4GALNT2	56.0943	-1.65152	0.362184	-4.55991	5.11764e-06	0.000179581	91.7668	99.7128	138.099	70.6181	61.3013	49.2396	28.0144	44.7745	38.1267	27.4314	18.0965	5.95081
221	MC3R	60.2663	-1.66678	0.295522	-5.64013	1.69924e-08	1.31126e-06	60.1911	87.8657	98.3716	98.6843	110.977	94.5399	34.7765	54.1025	30.9135	20.5735	21.29	10.9098
29	SAA1	3020.45	-1.67806	0.183314	-9.15405	5.48407e-20	3.29684e-17	3224.67	3521.54	4124.99	5682.04	5889.16	5172.12	969.877	1365.62	1108.77	1757.89	1990.62	1438.11
643	NKAIN4	43.9066	-1.67962	0.398969	-4.2099	2.55484e-05	0.000677609	38.4829	38.5029	80.3999	85.1039	93.0089	65.981	22.2183	11.1936	9.27406	28.5744	8.516	45.6229
151	PGBD5	74.1061	-1.68605	0.269858	-6.2479	4.16003e-10	4.69836e-08	131.236	157.961	161.746	70.6181	82.4397	74.8441	32.8444	42.9089	41.2181	19.4306	38.322	35.7049
2	VNN1	391.778	-1.69515	0.112954	-15.0074	6.56439e-51	5.59746e-47	569.349	521.271	651.712	647.333	638.379	562.316	189.338	152.979	193.725	205.735	221.416	147.778
50	FLT1	386.467	-1.75383	0.213173	-8.22726	1.91538e-16	6.53298e-14	645.328	590.379	647.929	619.267	513.663	561.331	239.571	215.477	264.826	100.582	134.127	105.131
247	RARRES1	684.353	-1.75979	0.319813	-5.50254	3.74352e-08	2.59166e-06	1497.87	1537.16	1603.27	559.513	548.541	593.829	343.9	335.809	297.801	293.744	272.512	328.286
30	DENND2A	140.911	-1.76014	0.194991	-9.02679	1.76774e-19	1.0049e-16	253.592	249.776	291.331	166.586	147.969	196.958	76.315	74.6241	54.6139	45.719	65.999	67.4425
120	TNFRSF19	194.208	-1.80637	0.271031	-6.66481	2.65014e-11	3.73516e-09	417.391	371.208	469.157	215.476	134.229	204.837	108.193	82.0865	89.6493	75.4363	104.321	58.5163
180	ZNF879	91.4844	-1.81772	0.305415	-5.95163	2.65486e-09	2.51533e-07	194.388	145.126	153.233	130.372	86.6674	144.764	11.5922	44.7745	24.7308	66.2925	53.225	42.6475
105	IDO1	154.1	-1.87522	0.27242	-6.88358	5.83668e-12	9.47989e-10	308.85	316.909	369.84	167.492	140.57	148.703	59.8928	38.2449	65.9489	89.152	84.0955	59.5081
186	IGFL1	1018.21	-1.90101	0.321097	-5.92035	3.21249e-09	2.93372e-07	2258.65	2486.9	2246.47	812.109	855.048	978.882	467.55	473.863	526.561	369.181	384.285	359.032
912	CSF2	32.2778	-2.01078	0.529181	-3.79979	0.000144818	0.00270956	86.8331	57.2608	81.3458	22.634	38.0491	24.6198	18.3542	22.3872	20.609	0	5.3225	9.91802
5	MME	5416.08	-2.03013	0.153397	-13.2345	5.54455e-40	1.89114e-36	10074.6	10616	10674.3	7230.21	5977.94	7636.07	2034.42	1797.51	1749.71	2407.1	2770.89	2024.27
19	TMEM27	516.485	-2.07571	0.211254	-9.82566	8.72975e-23	7.83564e-20	912.735	1000.09	980.879	717.951	658.461	740.563	292.702	241.596	253.491	106.297	152.224	140.836
126	AVPR1A	146.426	-2.12325	0.321936	-6.59524	4.24575e-11	5.74659e-09	353.253	300.126	395.378	141.236	126.83	112.266	52.1647	73.6913	59.7662	57.1487	57.483	27.7704
509	INHBA	374.593	-2.12648	0.471566	-4.5094	6.50097e-06	0.000217814	954.178	1004.04	996.013	244.447	230.408	228.472	134.276	147.383	228.76	116.583	91.547	119.016
7	BDKRB2	242.506	-2.1723	0.189417	-11.4683	1.90284e-30	4.63586e-27	483.503	481.78	516.451	312.349	305.45	282.635	94.6692	94.213	111.289	64.0066	88.3535	75.3769
914	FLI1	234.986	-2.18973	0.577773	-3.78995	0.000150678	0.00281145	589.084	533.118	457.807	243.542	263.173	226.502	149.732	144.584	132.928	11.4297	36.193	31.7377
65	PKIB	35.6515	-2.21959	0.293407	-7.56488	3.88221e-14	1.01857e-11	70.0585	80.9549	65.2658	47.0788	53.9029	35.4525	12.5582	17.7232	12.3654	8.00082	9.5805	14.877
145	ASB2	33.7505	-2.26405	0.357826	-6.32723	2.49599e-10	2.93563e-08	58.2177	74.0441	79.454	48.8895	57.0737	17.7262	9.66013	13.0592	10.3045	9.14379	9.5805	17.8524
448	HCAR3	314.941	-2.30672	0.491954	-4.68889	2.74695e-06	0.000104481	830.835	880.632	894.804	175.64	196.587	165.445	141.038	111.936	115.411	98.2958	73.4505	95.213
946	IL1RL1	36.6812	-2.36449	0.631108	-3.74658	0.000179264	0.00323168	82.8862	103.662	104.047	32.593	33.8214	11.8175	17.3882	13.0592	28.8526	0	2.129	9.91802
63	GGT5	65.284	-2.37443	0.30996	-7.66043	1.85306e-14	5.0162e-12	154.918	130.318	133.369	65.186	113.09	60.0723	9.66013	31.7153	28.8526	19.4306	15.9675	20.8278
507	ART4	199.51	-2.39298	0.530012	-4.51495	6.33303e-06	0.000213025	525.932	558.786	549.557	114.075	102.521	160.521	91.7712	85.8177	93.7711	44.576	34.064	32.7295
3	VEGFC	347.395	-2.40187	0.176838	-13.5823	5.09977e-42	2.89905e-38	674.93	709.836	609.148	516.961	489.354	506.183	91.7712	133.391	156.629	62.8636	108.579	109.098
336	SENCR	47.1804	-2.40628	0.477205	-5.04244	4.59631e-07	2.3329e-05	140.117	110.573	97.4258	36.2144	53.9029	38.4069	31.8784	19.5888	18.5481	11.4297	2.129	5.95081
349	COL22A1	54.8774	-2.47561	0.495539	-4.99579	5.85961e-07	2.87229e-05	136.17	155.986	160.8	28.9715	54.9598	21.6654	19.3203	28.9169	21.6395	5.71487	8.516	15.8688
638	HSD17B2	448.115	-2.59712	0.615655	-4.21846	2.45978e-05	0.00065751	1191	1226.17	1258.97	303.296	293.824	341.722	224.115	207.082	197.847	54.8628	45.7735	32.7295
53	C10orf10	1052.7	-2.69349	0.329819	-8.16655	3.17344e-16	1.02113e-13	2597.1	2457.28	2987.09	977.79	917.406	1004.49	323.614	275.176	296.77	253.74	238.448	303.491
198	GDNF	224.308	-2.6979	0.4638	-5.81695	5.99319e-09	5.16201e-07	634.474	598.277	657.387	150.29	120.489	171.354	56.0287	69.0273	49.4617	52.5768	78.773	53.5573
439	GDNF-AS1	38.8633	-2.76041	0.586809	-4.7041	2.54991e-06	9.90572e-05	97.6873	143.152	115.398	18.1072	10.5692	21.6654	20.2863	12.1264	6.18271	8.00082	4.258	8.92622
424	CD74	421.554	-3.43833	0.725061	-4.74213	2.11484e-06	8.50623e-05	1385.38	1369.32	1485.98	156.627	139.513	94.5399	63.7568	73.6913	117.471	67.4355	84.0955	20.8278
530	MEOX1	53.1789	-4.21524	0.945257	-4.45935	8.22068e-06	0.00026452	194.388	158.948	184.447	23.5394	29.5937	14.7719	6.76209	13.0592	4.12181	0	8.516	0
1055	ZNF100	57.5279	-4.80128	1.33332	-3.601	0.000316997	0.00511938	177.613	235.954	228.903	6.33753	10.5692	6.89354	0	0	0	12.5727	8.516	2.97541
411	AIM2	95.4885	-6.37569	1.33376	-4.78025	1.75077e-06	7.26465e-05	335.492	352.45	414.296	8.14825	4.22768	17.7262	5.79608	5.59681	0	0	2.129	0
