# Supplementary material for: Cellular heterogeneity in the 16HBE14o − airway epithelial line impacts biological readouts
Source: Physiol Rep. 2023 Jun 3;11(11):e15700. doi: 10.14814/phy2.15700 (PMC10238858; doi:10.14814/phy2.15700)
Supplement: Supplementary file 3 — Table S3. [file PHY2-11-e15700-s004.xlsx]

## Sheet: Table S3 (GO terms CFTR high)
Table S3: DAVID GO term analysis for CFTR-high DEGs, p-value ≤ 0.01
Category	Term	Term	Count	%	PValue	Genes	List Total	Pop Hits	Pop Total	Fold Enrichment	Bonferroni	Benjamini	FDR	-log10(pvalue)
GOTERM_BP_DIRECT	GO:0006954	inflammatory response	28	9.24092	1.82579e-11	SERPINA3, CXCL6, CSF1, TNFAIP3, CXCL1, HDAC9, TNF, RELB, HRH1, IRAK2, NFKBIZ, ZC3H12A, BDKRB2, NLRP3, TSPAN2, GGT5, AFAP1L2, CCL20, CXCL10, IL6, AIM2, VNN1, TNIP1, IL1B, F2RL1, CD44, IL18R1, IDO1	265	412	19308	4.95168	4.23767e-08	4.23766e-08	4.13177e-08	10.7385
GOTERM_BP_DIRECT	GO:0050729	positive regulation of inflammatory response	14	4.62046	3.54491e-09	ITGA2, SERPINE1, ETS1, TNF, NFKBIA, IL1RL1, GPRC5B, AIM2, LGALS1, TNIP1, IL1B, TRPV4, NFKBIZ, NLRP3	265	110	19308	9.27314	8.2277e-06	4.11387e-06	4.01106e-06	8.45039
GOTERM_BP_DIRECT	GO:0030335	positive regulation of cell migration	19	6.27063	1.82824e-08	LYN, SEMA5B, TCAF2, EDN1, CEMIP, FLT1, CSF2, CSF1, FZD4, SEMA3D, SEMA3A, MMP2, MMP9, PODXL, IL1B, KDR, F2RL1, ITGAV, ITGA5	265	258	19308	5.36569	4.24326e-05	1.41445e-05	1.37911e-05	7.73797
GOTERM_BP_DIRECT	GO:0001525	angiogenesis	17	5.61056	4.14825e-07	ROBO4, FLT1, COL22A1, MMP2, SERPINE1, FN1, TYMP, ELK3, DLL4, CEACAM1, PTPRB, ZC3H12A, KDR, ITGAV, ITGA5, RAMP1, ENG	265	252	19308	4.91518	0.000962345	0.000209472	0.000204238	6.38214
GOTERM_BP_DIRECT	GO:0071222	cellular response to lipopolysaccharide	15	4.9505	4.51254e-07	CXCL6, CSF2, GFI1, SERPINE1, TNFAIP3, CXCL1, TNF, EFNB2, CXCL10, IL6, TNIP1, IL1B, ZC3H12A, CMPK2, NLRP3	265	193	19308	5.66272	0.00104681	0.000209472	0.000204238	6.34558
GOTERM_BP_DIRECT	GO:0007165	signal transduction	40	13.2013	1.61366e-06	CXCL6, SH3GL3, NPR1, PTPRM, CXCL1, TNFRSF11B, FGF2, NDRG1, SIRPB1, ELK3, TYMP, DLL4, IL1RL1, ALCAM, RASSF10, DPYSL5, RASSF4, GRB10, RAC2, NLRP3, STAT6, IL32, LYN, FGFBP1, CCL20, TNFSF15, PLAUR, VEGFC, ANK2, NR4A2, CXCL10, ARHGAP31, CEACAM1, GDNF, IL1B, IL2RB, LTA, ASB2, IL18R1, TNFRSF21	265	1267	19308	2.30025	0.0037383	0.000624216	0.000608618	5.79219
GOTERM_BP_DIRECT	GO:0045944	positive regulation of transcription from RNA polymerase II promoter	37	12.2112	8.1044e-06	EHF, GATA6, ETS1, FGF2, TNF, MEOX1, IRF2BPL, RELB, ELK3, ZC3H12A, NLRP3, HES1, STAT6, MSX1, IER5, STAT5A, EDN1, EGR3, AUTS2, NFATC1, INHBA, KLF4, FLI1, TBX3, POU5F1, NR4A2, NFKBIA, CXCL10, IL6, TNIP1, PAX8, GDNF, ELF4, IL1B, F2RL1, IRF6, ENG	265	1204	19308	2.23906	0.0186346	0.00268719	0.00262004	5.09128
GOTERM_BP_DIRECT	GO:0010628	positive regulation of gene expression	22	7.26073	9.2842e-06	IL32, CD74, CSF2, CSF1, FN1, ANK2, INHBA, KLF4, ETS1, FGF2, TNF, POU5F1, RELB, DLL4, ADAM19, IL6, C1QTNF1, IL1B, ID2, ZC3H12A, HES1, ENG	265	516	19308	3.10645	0.0213182	0.00269358	0.00262627	5.03226
GOTERM_BP_DIRECT	GO:0060252	positive regulation of glial cell proliferation	6	1.9802	1.2656e-05	LYN, IL6, IL1B, LTA, VEGFC, TNF	265	23	19308	19.0071	0.0289476	0.00326385	0.00318229	4.8977
GOTERM_BP_DIRECT	GO:0045071	negative regulation of viral genome replication	7	2.31023	3.65513e-05	RSAD2, OAS1, TNIP1, ISG15, IFIT1, TNF, OASL	265	46	19308	11.0874	0.081338	0.00848355	0.00827155	4.4371
GOTERM_BP_DIRECT	GO:0001666	response to hypoxia	12	3.9604	4.31944e-05	NR4A2, LDHA, ITGA2, MMP2, LTA, VEGFC, PLOD2, PLAT, ETS1, TNF, CYGB, ENG	265	182	19308	4.80398	0.0953946	0.00911402	0.00888627	4.36457
GOTERM_BP_DIRECT	GO:0035987	endodermal cell differentiation	6	1.9802	5.84417e-05	MMP2, FN1, ITGAV, INHBA, ITGA5, MMP9	265	31	19308	14.102	0.126849	0.0113036	0.0110211	4.23328
GOTERM_BP_DIRECT	GO:0007204	positive regulation of cytosolic calcium ion concentration	11	3.63036	6.88944e-05	EDN1, OXTR, C1QTNF1, TRPV4, NMU, BDKRB2, SAA1, F2RL1, ITGAV, AVPR1A, ADRA1B	265	159	19308	5.04066	0.147779	0.0122632	0.0119568	4.16182
GOTERM_BP_DIRECT	GO:0008284	positive regulation of cell proliferation	21	6.93069	7.39704e-05	LYN, EDN1, FLT1, CSF2, CSF1, BNC1, FN1, VEGFC, AVPR1A, ETS1, FGF2, TBX3, EFNB2, CXCL10, IL6, GDNF, IL1B, KDR, RAC2, ITGAV, HES1	265	550	19308	2.78194	0.157761	0.0122632	0.0119568	4.13094
GOTERM_BP_DIRECT	GO:0045766	positive regulation of angiogenesis	11	3.63036	8.92521e-05	FLT1, LRG1, IL1B, ZC3H12A, SERPINE1, GATA6, KDR, VEGFC, ETS1, FGF2, ENG	265	164	19308	4.88698	0.187113	0.0133305	0.0129973	4.04938
GOTERM_BP_DIRECT	GO:0051607	defense response to virus	13	4.29043	9.21449e-05	RSAD2, DDX58, ISG15, IFIT1, IFIT3, OASL, HERC5, IL6, AIM2, OAS1, ZC3H12A, F2RL1, IKBKE	265	233	19308	4.06517	0.192553	0.0133305	0.0129973	4.03553
GOTERM_BP_DIRECT	GO:0070371	ERK1 and ERK2 cascade	7	2.31023	0.000102078	EDN1, OXTR, GRB10, KDR, ITGAV, FGF2, ZFP36L2	265	55	19308	9.27314	0.210957	0.0133305	0.0129973	3.99107
GOTERM_BP_DIRECT	GO:0006952	defense response	8	2.64026	0.000103381	IL32, STAT5A, CXCL6, TNIP1, NLRP3, STAT6, INHBA, DUOX2	265	79	19308	7.37827	0.213341	0.0133305	0.0129973	3.98556
GOTERM_BP_DIRECT	GO:0009410	response to xenobiotic stimulus	13	4.29043	0.000121978	LYN, OXTR, ITGA2, MMP2, GATA6, VEGFC, PTPRM, SLC1A3, TNFRSF11B, INHBA, TNF, LTA, ENG	265	240	19308	3.9466	0.246576	0.0149005	0.0145282	3.91372
GOTERM_BP_DIRECT	GO:0009615	response to virus	9	2.9703	0.000144068	RSAD2, OAS1, IFI44, ISG15, IFIT1, TNF, DUOX2, IFIT3, OASL	265	111	19308	5.9076	0.284237	0.0167191	0.0163013	3.84143
GOTERM_BP_DIRECT	GO:0008285	negative regulation of cell proliferation	18	5.94059	0.000235838	LYN, FGFBP1, TPBG, RARRES1, CXCL1, INHBA, KLF4, ETS1, FGF2, NDRG1, IFIT3, DLL4, IL6, IL1B, NEURL1, SLIT3, MSX1, IRF6	265	464	19308	2.82648	0.421574	0.0259946	0.025345	3.62739
GOTERM_BP_DIRECT	GO:0006953	acute-phase response	6	1.9802	0.000258841	SERPINA3, IL6, SERPINA1, SAA1, FN1, SAA2	265	42	19308	10.4086	0.451653	0.0259946	0.025345	3.58697
GOTERM_BP_DIRECT	GO:0032757	positive regulation of interleukin-8 production	7	2.31023	0.00025953	CD74, IL6, AFAP1L2, IL1B, SERPINE1, F2RL1, TNF	265	65	19308	7.8465	0.45253	0.0259946	0.025345	3.58581
GOTERM_BP_DIRECT	GO:0032088	negative regulation of NF-kappaB transcription factor activity	8	2.64026	0.000268794	NFKBIA, AIM2, IRAK2, GFI1, ZC3H12A, NLRP3, TNFAIP3, KLF4	265	92	19308	6.33568	0.464178	0.0259946	0.025345	3.57058
GOTERM_BP_DIRECT	GO:0010888	negative regulation of lipid storage	4	1.32013	0.000282472	NFKBIA, IL6, ITGAV, TNF	265	10	19308	29.1442	0.480926	0.0262247	0.0255693	3.54903
GOTERM_BP_DIRECT	GO:0019221	cytokine-mediated signaling pathway	10	3.30033	0.000302807	STAT5A, IL6, FZD4, IRAK2, IL1B, IL1R2, IL2RB, STAT6, CD44, DUOX2	265	156	19308	4.67054	0.504864	0.0270314	0.0263559	3.51883
GOTERM_BP_DIRECT	GO:0048661	positive regulation of smooth muscle cell proliferation	7	2.31023	0.000389202	IL6, EDN1, ID2, ITGA2, MMP2, TNF, FGF2	265	70	19308	7.28604	0.594857	0.033457	0.0326209	3.40982
GOTERM_BP_DIRECT	GO:0045893	positive regulation of transcription, DNA-templated	23	7.59076	0.000420815	CD74, AFAP1L2, EHF, FZD4, FZD7, GATA6, NFATC1, INHBA, KLF4, RUNX3, ETS1, FGF2, TNF, TBX18, FLI1, TBX3, IL6, PAX8, ELF4, IL1B, ID2, PIM1, IRF6	265	725	19308	2.31143	0.62353	0.0348826	0.0340109	3.37591
GOTERM_BP_DIRECT	GO:0048013	ephrin receptor signaling pathway	6	1.9802	0.000646772	EPHB6, LYN, EFNB2, MMP2, PAK3, MMP9	265	51	19308	8.57181	0.777236	0.0517641	0.0504705	3.18925
GOTERM_BP_DIRECT	GO:0042493	response to drug	13	4.29043	0.000744555	LYN, OXTR, ITGA2, GATA6, VEGFC, PTPRM, SLC1A3, TNFRSF11B, INHBA, LDHA, LGALS1, LTA, ENG	265	293	19308	3.23271	0.822495	0.0576037	0.0561643	3.1281
GOTERM_BP_DIRECT	GO:0014068	positive regulation of phosphatidylinositol 3-kinase signaling	7	2.31023	0.000966746	FLT1, KDR, FN1, F2RL1, PIK3AP1, TNF, FGF2	265	83	19308	6.14485	0.894062	0.0716086	0.0698192	3.01469
GOTERM_BP_DIRECT	GO:0034142	toll-like receptor 4 signaling pathway	4	1.32013	0.00101813	LYN, NFKBIA, OAS1, PIK3AP1	265	15	19308	19.4294	0.905984	0.0716086	0.0698192
GOTERM_BP_DIRECT	GO:0032270	positive regulation of cellular protein metabolic process	4	1.32013	0.00101813	NFKBIA, CSF1, INHBA, KLF4	265	15	19308	19.4294	0.905984	0.0716086	0.0698192
GOTERM_BP_DIRECT	GO:0097398	cellular response to interleukin-17	3	0.990099	0.00109741	CXCL10, SOCS3, IL1B	265	4	19308	54.6453	0.9218	0.0749144	0.0730423
GOTERM_BP_DIRECT	GO:0008015	blood circulation	5	1.65017	0.00114736	DLL4, CXCL10, BDKRB2, AVPR1A, FLI1	265	34	19308	10.7148	0.93037	0.0760866	0.0741853
GOTERM_BP_DIRECT	GO:0006955	immune response	17	5.61056	0.00127539	IL32, CXCL6, CD74, CSF2, TNFSF15, CCL20, IL1R2, IFI44, ETS1, TNF, IL1RL1, AIM2, IL1B, LTA, IKBKE, IL18R1, CTSC	265	492	19308	2.51753	0.948288	0.0816832	0.079642
GOTERM_BP_DIRECT	GO:0007267	cell-cell signaling	11	3.63036	0.00130214	EFNB2, CXCL6, CXCL10, EDN1, FGFBP1, GJB4, CCL20, IL1B, LTA, INHBA, ADRA1B	265	230	19308	3.48463	0.951406	0.0816832	0.079642
GOTERM_BP_DIRECT	GO:0035556	intracellular signal transduction	16	5.28053	0.00144243	LYN, EDN1, CCDC68, NPR1, NFATC1, CXCL1, ADRA1B, GRIP1, SOCS3, IRAK2, ASB9, PLEK2, SIK1, PAK3, SGK1, ASB2	265	451	19308	2.58485	0.964926	0.0872632	0.0850826
GOTERM_BP_DIRECT	GO:0007249	I-kappaB kinase/NF-kappaB signaling	6	1.9802	0.00146629	NFKBIA, EDN1, IRAK2, IL1B, TNF, RELB	265	61	19308	7.16659	0.966819	0.0872632	0.0850826
GOTERM_BP_DIRECT	GO:0006935	chemotaxis	8	2.64026	0.00152449	CXCL6, CXCL10, CCL20, PLAUR, RAC2, CXCL1, FGF2, TYMP	265	123	19308	4.73889	0.971017	0.0884583	0.0862478
GOTERM_BP_DIRECT	GO:0050919	negative chemotaxis	5	1.65017	0.0017498	SEMA5B, SEMA3D, SEMA3A, ITGAV, SLIT3	265	38	19308	9.58689	0.982834	0.0973344	0.0949021
GOTERM_BP_DIRECT	GO:0021537	telencephalon development	4	1.32013	0.0017714	OXTR, HES1, AVPR1A, SCN5A	265	18	19308	16.1912	0.983675	0.0973344	0.0949021
GOTERM_BP_DIRECT	GO:0006915	apoptotic process	19	6.27063	0.00180781	PLEKHF1, TNFSF15, SEMA3A, TNFRSF19, TNFAIP3, TNFRSF11B, MMP9, NFKBIA, ALDH1A3, AIM2, LGALS1, IL1B, ZC3H12A, PIM1, LTA, NLRP3, SGK1, TNFRSF21, CTSC	265	607	19308	2.28064	0.985	0.0973344	0.0949021
GOTERM_BP_DIRECT	GO:0042127	regulation of cell proliferation	9	2.9703	0.00191777	STAT5A, NFKBIA, ACE2, CXCL10, STAT6, SGK1, NDRG1, IER5, ENG	265	164	19308	3.99844	0.988385	0.0973344	0.0949021
GOTERM_BP_DIRECT	GO:0031663	lipopolysaccharide-mediated signaling pathway	5	1.65017	0.00192908	LYN, NFKBIA, IRAK2, IL1B, TNF	265	39	19308	9.34107	0.988686	0.0973344	0.0949021
GOTERM_BP_DIRECT	GO:0050767	regulation of neurogenesis	5	1.65017	0.00192908	DLL4, IL1B, BHLHE40, HES1, HES2	265	39	19308	9.34107	0.988686	0.0973344	0.0949021
GOTERM_BP_DIRECT	GO:0010812	negative regulation of cell-substrate adhesion	4	1.32013	0.00208242	LGALS1, FZD4, FZD7, CORO2B	265	19	19308	15.339	0.99208	0.102836	0.100266
GOTERM_BP_DIRECT	GO:0046330	positive regulation of JNK cascade	7	2.31023	0.00227544	IL1B, SEMA3A, FZD7, TRPV4, TNFRSF19, F2RL1, TNF	265	98	19308	5.20431	0.994945	0.110027	0.107277
GOTERM_BP_DIRECT	GO:0030513	positive regulation of BMP signaling pathway	5	1.65017	0.002325	GATA6, KDR, HES1, MSX1, ENG	265	41	19308	8.88541	0.995495	0.110129	0.107377
GOTERM_BP_DIRECT	GO:0019229	regulation of vasoconstriction	4	1.32013	0.00242532	ACE2, EDN1, BDKRB2, ADRA1B	265	20	19308	14.5721	0.996433	0.112584	0.10977
GOTERM_BP_DIRECT	GO:0001934	positive regulation of protein phosphorylation	10	3.30033	0.00247632	LYN, CD74, IL1B, PLAUR, KDR, VEGFC, TNF, FGF2, MMP9, ENG	265	210	19308	3.46954	0.996832	0.112697	0.10988
GOTERM_BP_DIRECT	GO:0006047	UDP-N-acetylglucosamine metabolic process	3	0.990099	0.00269424	GFPT2, B4GALNT2, GNE	265	6	19308	36.4302	0.998092	0.117988	0.115039
GOTERM_BP_DIRECT	GO:0002830	positive regulation of type 2 immune response	3	0.990099	0.00269424	CD74, NLRP3, IDO1	265	6	19308	36.4302	0.998092	0.117988	0.115039
GOTERM_BP_DIRECT	GO:0002042	cell migration involved in sprouting angiogenesis	4	1.32013	0.00280117	EFNB2, EGR3, KDR, FGF2	265	21	19308	13.8782	0.998512	0.11821	0.115256
GOTERM_BP_DIRECT	GO:0031589	cell-substrate adhesion	4	1.32013	0.00280117	TTYH1, ITGA2, ITGAV, ITGA5	265	21	19308	13.8782	0.998512	0.11821	0.115256
GOTERM_BP_DIRECT	GO:0010977	negative regulation of neuron projection development	6	1.9802	0.00287371	EFNB2, LGALS1, GFI1, SEMA3A, TRPV4, HES1	265	71	19308	6.15721	0.998744	0.119105	0.116129
GOTERM_BP_DIRECT	GO:0032722	positive regulation of chemokine production	5	1.65017	0.00327801	IL1RL1, CD74, IL6, F2RL1, TNF	265	45	19308	8.0956	0.99951	0.133478	0.130143
GOTERM_BP_DIRECT	GO:0070301	cellular response to hydrogen peroxide	6	1.9802	0.00343993	IL6, EDN1, TNFAIP3, STAT6, KLF4, ETS1	265	74	19308	5.9076	0.999664	0.137656	0.134216
GOTERM_BP_DIRECT	GO:0010629	negative regulation of gene expression	12	3.9604	0.00366713	DLL4, EDN1, ID2, ZC3H12A, KDR, HES1, SLIT3, KLF4, TNF, FGF2, POU5F1, ENG	265	309	19308	2.82953	0.999802	0.142227	0.138672
GOTERM_BP_DIRECT	GO:0031394	positive regulation of prostaglandin biosynthetic process	3	0.990099	0.00373797	CD74, IL1B, AVPR1A	265	7	19308	31.2259	0.999832	0.142227	0.138672
GOTERM_BP_DIRECT	GO:0010573	vascular endothelial growth factor production	3	0.990099	0.00373797	IL6, IL1B, TNF	265	7	19308	31.2259	0.999832	0.142227	0.138672
GOTERM_BP_DIRECT	GO:0071356	cellular response to tumor necrosis factor	8	2.64026	0.00399777	NFKBIA, EDN1, CCL20, ZC3H12A, HES1, NFATC1, ZFP36L2, TNFRSF21	265	146	19308	3.99235	0.999908	0.146219	0.142565
GOTERM_BP_DIRECT	GO:0007229	integrin-mediated signaling pathway	7	2.31023	0.00404446	CEACAM1, COL16A1, ITGA2, FN1, ISG15, ITGAV, ITGA5	265	110	19308	4.63657	0.999918	0.146219	0.142565
GOTERM_BP_DIRECT	GO:0001938	positive regulation of endothelial cell proliferation	6	1.9802	0.00408219	STAT5A, EGR3, LRG1, KDR, VEGFC, FGF2	265	77	19308	5.67743	0.999925	0.146219	0.142565
GOTERM_BP_DIRECT	GO:0051247	positive regulation of protein metabolic process	4	1.32013	0.00413606	NFKBIA, CSF1, INHBA, KLF4	265	24	19308	12.1434	0.999934	0.146219	0.142565
GOTERM_BP_DIRECT	GO:0007155	cell adhesion	17	5.61056	0.0041579	IL32, COL16A1, TTYH1, ITGA2, TPBG, FN1, NID2, EFNB2, CEACAM1, ALCAM, PODXL, ITGAV, HES1, ITGA5, CD44, GNE, ENG	265	555	19308	2.23176	0.999937	0.146219	0.142565
GOTERM_BP_DIRECT	GO:0070374	positive regulation of ERK1 and ERK2 cascade	10	3.30033	0.00438422	CD74, CCL20, TPBG, TRPV4, KDR, F2RL1, INHBA, TNF, FGF2, CD44	265	229	19308	3.18168	0.999963	0.151877	0.148082
GOTERM_BP_DIRECT	GO:0032729	positive regulation of interferon-gamma production	6	1.9802	0.00455526	IL1B, LTA, F2RL1, ISG15, TNF, IL18R1	265	79	19308	5.5337	0.999975	0.155482	0.151596
GOTERM_BP_DIRECT	GO:0098609	cell-cell adhesion	9	2.9703	0.00471446	KIRREL3, LGALS1, VNN1, TTYH1, ITGA2, ITGAV, ITGA5, CD44, MPZL2	265	190	19308	3.45128	0.999983	0.158583	0.154621
GOTERM_BP_DIRECT	GO:0043536	positive regulation of blood vessel endothelial cell migration	5	1.65017	0.00480453	STAT5A, KDR, VEGFC, ETS1, FGF2	265	50	19308	7.28604	0.999986	0.159305	0.155324
GOTERM_BP_DIRECT	GO:0007399	nervous system development	14	4.62046	0.00487614	SEMA5B, FN1, CXCL1, INHBA, FGF2, IRF2BPL, RASSF10, GDNF, DPYSL5, ZC3H12A, NEURL1, ST8SIA4, HES1, SLIT3	265	415	19308	2.45794	0.999988	0.159402	0.155418
GOTERM_BP_DIRECT	GO:0030593	neutrophil chemotaxis	6	1.9802	0.00533616	CXCL6, CXCL10, CCL20, IL1B, SAA1, CXCL1	265	82	19308	5.33125	0.999996	0.172017	0.167719
GOTERM_BP_DIRECT	GO:0030154	cell differentiation	19	6.27063	0.00590564	LYN, SEMA5B, EHF, CPNE5, BNC1, FST, MYO7B, INHBA, ETS1, FGF2, FLI1, TYMP, ELK3, SOCS3, PAX8, ELF4, ID2, ZC3H12A, RAI14	265	680	19308	2.0358	0.999999	0.185791	0.181149
GOTERM_BP_DIRECT	GO:0032496	response to lipopolysaccharide	8	2.64026	0.00592355	GGT5, EDN1, DUSP10, CSF1, IL1B, LTA, LOXL1, IDO1	265	157	19308	3.71263	0.999999	0.185791	0.181149
GOTERM_BP_DIRECT	GO:0043066	negative regulation of apoptotic process	16	5.28053	0.00605586	CD74, EGR3, GATA6, PLAUR, MMP9, IFIT3, TBX3, SOCS3, IL6, GDNF, IL2RB, PIM1, KDR, MSX1, EVI2B, CD44	265	526	19308	2.21629	0.999999	0.187409	0.182725
GOTERM_BP_DIRECT	GO:0034138	toll-like receptor 3 signaling pathway	3	0.990099	0.00629322	OAS1, RFTN1, TNF	265	9	19308	24.2868	1	0.189696	0.184955
GOTERM_BP_DIRECT	GO:2000553	positive regulation of T-helper 2 cell cytokine production	3	0.990099	0.00629322	IL6, RSAD2, NLRP3	265	9	19308	24.2868	1	0.189696	0.184955
GOTERM_BP_DIRECT	GO:0098586	cellular response to virus	6	1.9802	0.00651859	CXCL10, IL6, OAS1, ZC3H12A, NLRP3, IKBKE	265	86	19308	5.08328	1	0.192452	0.187643
GOTERM_BP_DIRECT	GO:0043410	positive regulation of MAPK cascade	8	2.64026	0.00655052	CD74, IL6, C1QTNF1, FLT1, KDR, ADRA1B, TNF, FGF2	265	160	19308	3.64302	1	0.192452	0.187643
GOTERM_BP_DIRECT	GO:1904707	positive regulation of vascular smooth muscle cell proliferation	5	1.65017	0.00674768	EDN1, MMP2, TNF, FGF2, MMP9	265	55	19308	6.62367	1	0.195767	0.190875
GOTERM_BP_DIRECT	GO:0070373	negative regulation of ERK1 and ERK2 cascade	6	1.9802	0.0068407	LYN, ACE2, ERRFI1, DUSP10, TNIP1, KLF4	265	87	19308	5.02485	1	0.196015	0.191117
GOTERM_BP_DIRECT	GO:0070372	regulation of ERK1 and ERK2 cascade	4	1.32013	0.00710153	LYN, CEACAM1, IL1B, FN1	265	29	19308	10.0497	1	0.201008	0.195985
GOTERM_BP_DIRECT	GO:0000122	negative regulation of transcription from RNA polymerase II promoter	24	7.92079	0.00730838	EDN1, FST, GFI1, GATA6, KLF4, RUNX3, HDAC9, TNF, TBX18, TBX3, POU5F1, IRF2BPL, ELK3, NR4A2, DLL4, ID2, TRPV4, BHLHE40, NFE2L3, HES1, STAT6, MSX1, HES2, ENG	265	969	19308	1.80459	1	0.20437	0.199263
GOTERM_BP_DIRECT	GO:0034340	response to type I interferon	3	0.990099	0.0077959	CH25H, ISG15, IKBKE	265	10	19308	21.8581	1	0.212874	0.207554
GOTERM_BP_DIRECT	GO:0060397	JAK-STAT cascade involved in growth hormone signaling pathway	3	0.990099	0.0077959	LYN, STAT5A, STAT6	265	10	19308	21.8581	1	0.212874	0.207554
GOTERM_BP_DIRECT	GO:0001569	branching involved in blood vessel morphogenesis	4	1.32013	0.00935461	DLL4, EDN1, KDR, ENG	265	32	19308	9.10755	1	0.246258	0.240104
GOTERM_BP_DIRECT	GO:0031642	negative regulation of myelination	3	0.990099	0.00944289	TNF, CTSC, TNFRSF21	265	11	19308	19.871	1	0.246258	0.240104
GOTERM_BP_DIRECT	GO:0048846	axon extension involved in axon guidance	3	0.990099	0.00944289	ALCAM, SEMA3A, SLIT3	265	11	19308	19.871	1	0.246258	0.240104
GOTERM_BP_DIRECT	GO:0071492	cellular response to UV-A	3	0.990099	0.00944289	MME, MMP2, MMP9	265	11	19308	19.871	1	0.246258	0.240104
GOTERM_CC_DIRECT	GO:0005886	plasma membrane	112	36.9637	1.16423e-08	EPHB6, ERRFI1, LY6K, OXTR, CSF2, CPNE5, CSF1, SERPINE1, ANTXR2, TNF, GRIP1, RAB42, ALCAM, GRB10, PIM1, KDR, ARHGEF40, KIRREL3, IL1R2, ACSL5, ANK2, SYTL4, ADAM19, ACE2, DOK3, FRMD6, S100A3, CEMIP, TTYH1, NPR1, SLC1A3, TNFRSF11B, SLC1A6, NID2, NDRG1, CACNA1H, ART4, EFNB2, GOLGA7B, HCAR3, NKAIN4, HRH1, PODXL, IRAK2, PLEK2, GGT5, LYN, TCAF2, GPR17, AFAP1L2, FZD4, TNFSF15, FZD7, FN1, NFKBIA, PTPRB, VN…	279	5071	20562	1.62774	3.20163e-06	3.20163e-06	3.13178e-06	7.93396
GOTERM_CC_DIRECT	GO:0005576	extracellular region	61	20.132	2.56598e-08	EPHB6, SFTA2, SERPINA3, LY6K, CXCL6, SERPINA1, COL16A1, CSF2, CSF1, SERPINE1, PLAT, CXCL1, ANTXR2, FGF2, TNF, LOXL1, C1QTNF1, LGALS1, UCN2, LIPG, KDR, CTSC, CTSB, KIRREL3, EDN1, FGFBP1, IL1R2, MMP2, FST, PLAUR, MMP9, ACE2, OAS1, IL1B, CEMIP, SEMA3A, TNFRSF11B, NID2, COCH, ART4, IL1RL1, RNASE7, NLRP3, SLIT3, PLA2G2F, CCL20, TNFSF15, COL22A1, FN1, VEGFC, ISG15, INHBA, KLK10, CXCL10, IL6, VNN1, LRG1…	279	2129	20562	2.11162	7.05642e-06	3.52822e-06	3.45124e-06	7.59075
GOTERM_CC_DIRECT	GO:0005887	integral component of plasma membrane	47	15.5116	1.63361e-07	EPHB6, OXTR, FLT1, SEMA3D, SEMA3A, PTPRM, SLC1A3, ADRA1B, SLC1A6, TNF, CACNA1H, SIRPB1, EFNB2, HCAR3, HRH1, C1QTNF1, ALCAM, PODXL, KDR, BDKRB2, ITGAV, TSPAN2, KIRREL3, GPR17, MME, FZD4, TNFSF15, TRPC4, TPBG, PLAUR, AVPR1A, TM4SF1, MC3R, PTPRB, CEACAM1, GJB4, SLCO4A1, TRPV4, IL2RB, F2RL1, EVI2B, SLC28A1, GPRC5C, RAMP1, CD44, TNFRSF21, SLC28A3	279	1508	20562	2.29698	4.49232e-05	1.2031e-05	1.17685e-05	6.78685
GOTERM_CC_DIRECT	GO:0009986	cell surface	28	9.24092	1.85225e-07	EPHB6, SLC1A3, PLAT, ANTXR2, TNF, SIRPB1, LGALS1, LIPG, ITGAV, SCN5A, DUOX2, CD74, FGFBP1, MME, FZD4, TRPC4, ITGA2, TPBG, PLAUR, ACE2, GPRC5B, CEACAM1, TRPV4, IL2RB, ITGA5, RAMP1, CD44, ENG	279	639	20562	3.22937	5.09355e-05	1.2031e-05	1.17685e-05	6.7323
GOTERM_CC_DIRECT	GO:0005615	extracellular space	55	18.1518	2.18746e-07	SERPINA3, CXCL6, SERPINA1, FLT1, COL16A1, CSF2, CSF1, SERPINE1, PLAT, CXCL1, FGF2, TNF, LOXL1, IRF2BPL, C1QTNF1, LGALS1, UCN2, LIPG, MMP28, CTSC, CTSB, EDN1, FGFBP1, MMP2, FST, MMP9, ACE2, GPRC5B, IL1B, LTA, ENG, SEMA3D, SEMA3A, TNFRSF11B, KRT86, NID2, KRT83, PODXL, RNASE7, SLIT3, IL32, FZD4, CCL20, TNFSF15, COL22A1, RARRES1, FN1, VEGFC, IGFL1, INHBA, CXCL10, IL6, LRG1, GDNF, RAMP1	279	1938	20562	2.09156	6.01534e-05	1.2031e-05	1.17685e-05	6.66006
GOTERM_CC_DIRECT	GO:0045121	membrane raft	12	3.9604	0.000668605	LYN, GRIP1, LY6K, ACE2, MME, PODXL, RFTN1, EFHD2, KDR, STAT6, ANK2, TNF	279	252	20562	3.50947	0.168004	0.0282614	0.0276448	3.17483
GOTERM_CC_DIRECT	GO:0005925	focal adhesion	16	5.28053	0.000719381	FLT1, MME, ITGA2, PLAUR, AFAP1, CORO2B, EFNB2, IL1RL1, ARHGAP31, ALCAM, TRPV4, RAC2, ITGAV, ITGA5, CD44, ENG	279	425	20562	2.77455	0.179549	0.0282614	0.0276448	3.14304
GOTERM_CC_DIRECT	GO:0000785	chromatin	27	8.91089	0.00249586	EHF, GATA6, HR, ETS1, MEOX1, RELB, ELK3, HES1, STAT6, MSX1, HES2, STAT5A, EGR3, NFATC1, KLF4, RUNX3, TBX18, FLI1, TBX3, POU5F1, NR4A2, PAX8, ELF4, BHLHE40, NFE2L3, SP8, IRF6	279	1059	20562	1.87901	0.497028	0.0857746	0.0839032
GOTERM_CC_DIRECT	GO:0043235	receptor complex	10	3.30033	0.00288296	EPHB6, GPRC5B, PTPRB, FLT1, NPR1, KDR, TNFRSF11B, GPRC5C, RAMP1, ENG	279	217	20562	3.39626	0.547948	0.0857746	0.0839032
GOTERM_CC_DIRECT	GO:0005788	endoplasmic reticulum lumen	12	3.9604	0.00311908	ACE2, IL6, SERPINA1, LGALS1, COL16A1, CSF1, COL22A1, TMEM132A, PLAUR, FN1, NOTUM, CTSC	279	306	20562	2.89015	0.576451	0.0857746	0.0839032
GOTERM_MF_DIRECT	GO:0005518	collagen binding	8	2.64026	6.00888e-05	C1QTNF1, ITGA2, FN1, NID2, MMP9, CD44, COCH, CTSB	277	68	18869	8.01402	0.0308222	0.0275883	0.0271647	4.22121
GOTERM_MF_DIRECT	GO:0005125	cytokine activity	12	3.9604	0.000127767	IL32, IL6, EDN1, CSF2, CSF1, TNFSF15, IL1B, LTA, TNFRSF11B, INHBA, TNF, FGF2	277	192	18869	4.25745	0.0644033	0.0275883	0.0271647	3.89358
GOTERM_MF_DIRECT	GO:0003700	transcription factor activity, sequence-specific DNA binding	21	6.93069	0.00021181	STAT5A, EHF, EGR3, GFI1, GATA6, NFATC1, KLF4, RUNX3, ETS1, MEOX1, TBX18, FLI1, TBX3, POU5F1, RELB, ELK3, PAX8, BHLHE40, NFE2L3, STAT6, IRF6	277	556	18869	2.57284	0.104493	0.0275883	0.0271647	3.67405
GOTERM_MF_DIRECT	GO:1990837	sequence-specific double-stranded DNA binding	21	6.93069	0.00021181	EGR3, GFI1, GATA6, NFATC1, KLF4, RUNX3, MEOX1, TBX18, FLI1, TBX3, POU5F1, ELK3, NR4A2, PAX8, ELF4, BHLHE40, SP8, HES1, MSX1, IRF6, HES2	277	556	18869	2.57284	0.104493	0.0275883	0.0271647	3.67405
GOTERM_MF_DIRECT	GO:0005515	protein binding	210	69.3069	0.00053095	ERRFI1, ANKLE1, TMEM200A, GFI1, SERPINE1, ANTXR2, IFIT1, IFIT3, ELK3, HERC5, ALCAM, LGALS1, DPYSL5, RASSF4, ZC3H12A, KDR, IER5, RSAD2, IL1R2, MYO7B, ACSL5, ANK2, RUNX3, SYTL4, TM4SF1, CH25H, ACE2, SIK1, MGARP, ANKK1, GNE, TTYH1, GATA6, LDHA, NKAIN4, TSPAN2, B4GALNT2, STAT5A, LYN, FZD4, TNFSF15, FZD7, FN1, IFI44, NFATC1, IGFL1, FLI1, GJB4, GIPC3, ID2, NMU, TMCC3, SERPINA3, ROBO4, SERPINA1, PTPRM, …	277	12554	18869	1.13948	0.241717	0.0538763	0.053049	3.27495
GOTERM_MF_DIRECT	GO:0005178	integrin binding	10	3.30033	0.000620456	LYN, COL16A1, IL1B, ITGA2, KDR, FN1, ISG15, ITGAV, ITGA5, FGF2	277	161	18869	4.231	0.276285	0.0538763	0.053049	3.20729
GOTERM_MF_DIRECT	GO:0002020	protease binding	8	2.64026	0.00123642	SERPINA1, SERPINE1, BDKRB2, FN1, F2RL1, TNFAIP3, ITGAV, TNF	277	111	18869	4.90949	0.475113	0.0920248	0.0906118
GOTERM_MF_DIRECT	GO:0005102	receptor binding	15	4.9505	0.00224391	LYN, TNFSF15, SERPINE1, PLAUR, FN1, CXCL1, PLAT, IGFL1, CXCL10, ALCAM, GDNF, NMU, LTA, F2RL1, PIK3AP1	277	397	18869	2.57377	0.689754	0.146134	0.14389
GOTERM_MF_DIRECT	GO:0000976	transcription regulatory region sequence-specific DNA binding	11	3.63036	0.00282266	PAX8, BNC1, GFI1, GATA6, IRF6, KLF4, ETS1, TNF, POU5F1, TBX18, FLI1	277	239	18869	3.13519	0.770691	0.163052	0.160548
GOTERM_MF_DIRECT	GO:0008083	growth factor activity	9	2.9703	0.00312959	IL6, CSF2, CSF1, GDNF, VEGFC, CXCL1, INHBA, FGF2, TYMP	277	166	18869	3.69321	0.804672	0.163052	0.160548
GOTERM_MF_DIRECT	GO:0017046	peptide hormone binding	5	1.65017	0.00383985	MC3R, OXTR, NPR1, INHBA, AVPR1A	277	44	18869	7.74081	0.865261	0.181869	0.179077
GOTERM_MF_DIRECT	GO:0004908	interleukin-1 receptor activity	3	0.990099	0.00426492	IL1RL1, IL1R2, IL18R1	277	7	18869	29.1939	0.892124	0.185168	0.182325
GOTERM_MF_DIRECT	GO:0061629	RNA polymerase II sequence-specific DNA binding transcription factor binding	9	2.9703	0.00699863	ID2, BHLHE40, GATA6, HES1, NFATC1, KLF4, ETS1, HDAC9, TBX3	277	190	18869	3.2267	0.974244	0.280483	0.276177
