# Supplementary material for: Cellular heterogeneity in the 16HBE14o − airway epithelial line impacts biological readouts
Source: Physiol Rep. 2023 Jun 3;11(11):e15700. doi: 10.14814/phy2.15700 (PMC10238858; doi:10.14814/phy2.15700)
Supplement: Supplementary file 4 — Table S4. [file PHY2-11-e15700-s003.xlsx]

## Sheet: Table S4  (GO term CFTR low)
Table S4: DAVID GO term analysis for CFTR-low DEGs, p-value ≤ 0.01
Category	Term	Term	Count	%	PValue	Genes	List Total	Pop Hits	Pop Total	Fold Enrichment	Bonferroni	Benjamini	FDR	-LOG10(pvalue)
GOTERM_BP_DIRECT	GO:0007155	cell adhesion	11	7.09677	0.00596411	VTN, FLG2, PCDHB2, PCDHGA4, PCDHGA2, FEZ1, SUSD5, PCDHB3, SLC7A11, THBS2, RHOB	137	555	19308	2.79329	0.994474	1	1	2.22445
GOTERM_BP_DIRECT	GO:0030216	keratinocyte differentiation	4	2.58065	0.00872973	FLG, SCEL, INTU, EREG	137	60	19308	9.39562	0.999509	1	1	2.059
GOTERM_CC_DIRECT	GO:0005887	integral component of plasma membrane	22	14.1935	0.00100587	VIPR1, TENM3, PTPRS, GPR37, ABCC2, PCDHGA4, UPK2, PCDHGA2, CLCNKB, SLC40A1, NRG1, SYT13, SORCS2, SLC16A14, EREG, ATP7B, PCDHB2, TRPV6, IGDCC3, ENPP1, STOM, PCDHB3	138	1508	20562	2.17374	0.188869	0.209221	0.209221	2.99746
GOTERM_CC_DIRECT	GO:0031410	cytoplasmic vesicle	8	5.16129	0.00618613	SLC9A4, ATP7B, ATG9B, STON2, GBP2, KIAA0319, MAPK15, RHOB	138	325	20562	3.66769	0.724925	0.496821	0.496821	2.20858
GOTERM_CC_DIRECT	GO:0001533	cornified envelope	4	2.58065	0.00716569	FLG, SCEL, FLG2, KLK6	138	59	20562	10.1017	0.775937	0.496821	0.496821	2.14474
GOTERM_MF_DIRECT	GO:0005509	calcium ion binding	14	9.03226	0.00251273	FLG, SNED1, PCDHGA4, PCDHGA2, TNNC1, SYT13, PPP2R3A, THBS2, FLG2, PCDHB2, ANXA6, ENPP1, PCDHB3, CAPS2	134	751	18869	2.62502	0.494298	0.680951	0.680951	2.59985
GOTERM_MF_DIRECT	GO:0005044	scavenger receptor activity	4	2.58065	0.00526952	VTN, SCARA3, LOXL4, ENPP1	134	50	18869	11.2651	0.761126	0.714021	0.714021	2.27823
